# Supplementary material for: Tetra­imidazolium piperazinediium bis­(benzene-1,3,5-tricarboxyl­ate) dihydrate
Source: Acta Crystallogr Sect E Struct Rep Online. 2010 Oct 23;66(Pt 11):o2900. doi: 10.1107/S1600536810041310 (PMC3009064; doi:10.1107/S1600536810041310)
Supplement: Supplementary file 1 [file e-66-o2900-sup1.cif]

##############################################################################
###                                                                        ###
###        Electronic paper (Acta Crystallographica Section E)             ###
###                                                                        ###
##############################################################################
#                                                                            #
# This CIF contains the data in a paper accepted for publication in Acta     #
# Crystallographica Section E. It conforms to the requirements of Notes      #
# for Authors for Section E, and has been peer reviewed under the auspices   #
# of the IUCr Commission on Journals.                                        #
#                                                                            #
# Full details of the Crystallographic Information File format               #
# are given in the paper "The Crystallographic Information File (CIF):       #
# a New Standard Archive File for Crystallography" by S. R. Hall, F. H.      #
# Allen and I. D. Brown [Acta Cryst. (1991), A47, 655-685].                  #
#                                                                            #
# The current version of the core CIF dictionary is obtainable from          #
# ftp://ftp.iucr.org/pub/cif_core.dic. The current version number is 2.4.    #
#                                                                            #
# Software is freely available for graphical display of the structure(s) in  #
# this CIF.  For information consult the CIF home page http://www.iucr.org/  #
# cif/home.html                                                              #
#                                                                            #
# This file may be used for bona fide research purposes within the           #
# scientific community so long as proper attribution is given to the journal # 
# article from which it was obtained.                                        #
#                                                                            #
##############################################################################
                                             
data_global
_audit_creation_method     'form.cif (version 2.0)'
_journal_data_validation_number     ?
_journal_date_recd_electronic     2010-10-09
_journal_date_accepted     2010-10-13
_journal_name_full     'Acta Crystallographica, Section E'
_journal_year     2010
_journal_volume     66
_journal_issue     11
_journal_page_first     o2900
_journal_page_last     o2900
_journal_paper_category     QO
_journal_coeditor_code     LH5148
loop_
    _publ_contact_author_name
    'Li, Zhi-an'
_publ_contact_author_address
;
 The state key laboratory breeding base of basic science of stomatology
 Hubei province and school of stomatology
 Wuhan University 430072
 P. R. China
;
_publ_contact_author_email     'lizhian2001@126.com'
_publ_contact_author_fax     ?
_publ_contact_author_phone     ?
_publ_section_title
;
Tetraimidazolium piperazinediium bis(benzene-1,3,5-tricarboxylate) dihydrate
;
loop_
    _publ_author_name
    _publ_author_footnote
    _publ_author_address
    'Liu, Ping-xian' .
;
 The State Key Laboratory Breeding Base of Basic Science of Stomatology
 Hubei Province and School of Stomatology
 Wuhan University 430072
 People's Republic of China
;
    'Li, Zhi-an' .
;
 The State Key Laboratory Breeding Base of Basic Science of Stomatology
 Hubei Province and School of Stomatology
 Wuhan University 430072
 People's Republic of China
;
    'Chen, Dao-yong' .
;
 College of Chemistry and Molecular Science
 Wuhan University 430072
 People's Republic of China
;
_publ_section_synopsis     .
data_I
_audit_creation_method     SHELXL-97
_chemical_name_systematic
;
Tetraimidazolium piperazinediium bis(benzene-1,3,5-tricarboxylate) dihydrate
;
_chemical_name_common     ?
_chemical_formula_moiety
                            '4(C3 H5 N2) +, (C4 H12 N2)+, 2(C9 H3 O6 3-), 2H2 O'
_chemical_formula_sum     'C34 H42 N10 O14'
_chemical_formula_iupac     '4C3 H5 N2 +, C4 H12 N2 +, 2C9 H3 O6 3-, 2H2 O'
_chemical_formula_weight     814.78
_chemical_melting_point     ?
_symmetry_cell_setting     triclinic
_symmetry_space_group_name_H-M     'P -1'
_symmetry_space_group_name_Hall     '-P 1'
loop_
    _symmetry_equiv_pos_as_xyz
    'x, y, z'
    '-x, -y, -z'
_cell_length_a     7.1548(4)
_cell_length_b     9.9424(5)
_cell_length_c     13.3567(7)
_cell_angle_alpha     96.8950(10)
_cell_angle_beta     95.2010(10)
_cell_angle_gamma     101.439(2)
_cell_volume     918.11(8)
_cell_formula_units_Z     1
_cell_measurement_reflns_used     2102
_cell_measurement_theta_min     2.43
_cell_measurement_theta_max     23.22
_cell_measurement_temperature     298(2)
_exptl_crystal_description     block
_exptl_crystal_colour     colorless
_exptl_crystal_size_max     0.20
_exptl_crystal_size_mid     0.13
_exptl_crystal_size_min     0.10
_exptl_crystal_density_diffrn     1.474
_exptl_crystal_density_meas     ?
_exptl_crystal_density_method     'not measured'
_exptl_crystal_F_000     428
_exptl_absorpt_coefficient_mu     0.116
_exptl_absorpt_correction_type     multi-scan
_exptl_absorpt_process_details     '(SADABS; Sheldrick, 1996)'
_exptl_absorpt_correction_T_min     0.9671
_exptl_absorpt_correction_T_max     0.9885
_exptl_special_details
;
;
_diffrn_ambient_temperature     298(2)
_diffrn_radiation_type     'Mo k\a'
_diffrn_radiation_wavelength     0.71073
_diffrn_radiation_source     'fine focus sealed Siemens Mo tube'
_diffrn_radiation_monochromator     graphite
_diffrn_measurement_device_type     'Bruker SMART APEX CCD area-detector'
_diffrn_measurement_method     '0.3\% wide \w scans'
_diffrn_detector_area_resol_mean     ?
_diffrn_reflns_number     10341
_diffrn_reflns_av_R_equivalents     0.0293
_diffrn_reflns_av_sigmaI/netI     0.0422
_diffrn_reflns_theta_min     2.43
_diffrn_reflns_theta_max     27.00
_diffrn_reflns_theta_full     27.00
_diffrn_measured_fraction_theta_max     0.981
_diffrn_measured_fraction_theta_full     0.981
_diffrn_reflns_limit_h_min     -8
_diffrn_reflns_limit_h_max     9
_diffrn_reflns_limit_k_min     -11
_diffrn_reflns_limit_k_max     12
_diffrn_reflns_limit_l_min     -17
_diffrn_reflns_limit_l_max     17
_diffrn_standards_number     ?
_diffrn_standards_interval_count     ?
_diffrn_standards_interval_time     ?
_diffrn_standards_decay_%     ?
_refine_special_details
;
Refinement of <i>F</i>^2^ against ALL reflections. The weighted <i>R</i>-factor
<i>wR</i> and goodness of fit <i>S</i> are based on <i>F</i>^2^, conventional
<i>R</i>-factors <i>R</i> are based on <i>F</i>, with <i>F</i> set to zero for
negative <i>F</i>^2^. The threshold expression of <i>F</i>^2^ >
\s(<i>F</i>^2^) is used only for calculating <i>R</i>-factors(gt) <i>etc</i>.
and is not relevant to the choice of reflections for refinement.
<i>R</i>-factors based on <i>F</i>^2^ are statistically about twice as large
as those based on <i>F</i>, and <i>R</i>- factors based on ALL data will be
even larger.
;
_reflns_number_total     3925
_reflns_number_gt     2757
_reflns_threshold_expression     'I>2\s(I)'
_refine_ls_structure_factor_coef     Fsqd
_refine_ls_matrix_type     full
_refine_ls_R_factor_all     0.0719
_refine_ls_R_factor_gt     0.0453
_refine_ls_wR_factor_gt     0.1084
_refine_ls_wR_factor_ref     0.1218
_refine_ls_goodness_of_fit_ref     1.037
_refine_ls_restrained_S_all     1.037
_refine_ls_number_reflns     3925
_refine_ls_number_parameters     286
_refine_ls_number_restraints     0
_refine_ls_hydrogen_treatment     mixed
_refine_ls_weighting_scheme     calc
_refine_ls_weighting_details
         'calc w=1/[\s^2^(Fo^2^)+(0.0631P)^2^+0.0369P] where P=(Fo^2^+2Fc^2^)/3'
_atom_sites_solution_hydrogens     geom
_atom_sites_solution_primary     direct
_atom_sites_solution_secondary     difmap
_refine_ls_shift/su_max     0.001
_refine_ls_shift/su_mean     0.000
_refine_diff_density_max     0.310
_refine_diff_density_min     -0.185
_refine_ls_extinction_method     none
_refine_ls_extinction_coef     ?
loop_
    _atom_type_symbol
    _atom_type_description
    _atom_type_scat_dispersion_real
    _atom_type_scat_dispersion_imag
    _atom_type_scat_source
    'C' 'C' 0.0033 0.0016
                         'International Tables Vol C Tables 4.2.6.8 and 6.1.1.4'
    'H' 'H' 0.0000 0.0000
                         'International Tables Vol C Tables 4.2.6.8 and 6.1.1.4'
    'N' 'N' 0.0061 0.0033
                         'International Tables Vol C Tables 4.2.6.8 and 6.1.1.4'
    'O' 'O' 0.0106 0.0060
                         'International Tables Vol C Tables 4.2.6.8 and 6.1.1.4'
_computing_data_collection     'SMART (Bruker, 2001)'
_computing_cell_refinement     'SAINT-Plus (Bruker, 2001)'
_computing_data_reduction     'SAINT-Plus (Bruker, 2001)'
_computing_structure_solution     'SHELXS97 (Sheldrick, 2008)'
_computing_structure_refinement     'SHELXL97 (Sheldrick, 2008)'
_computing_molecular_graphics
                             'SHELXTL (Sheldrick, 2008) and PLATON (Spek, 2009)'
_computing_publication_material     'PLATON (Spek, 2009)'
loop_
    _atom_site_type_symbol
    _atom_site_label
    _atom_site_fract_x
    _atom_site_fract_y
    _atom_site_fract_z
    _atom_site_U_iso_or_equiv
    _atom_site_adp_type
    _atom_site_calc_flag
    _atom_site_refinement_flags
    _atom_site_occupancy
    _atom_site_disorder_assembly
    _atom_site_disorder_group
    C C1 0.2128(2) -0.05764(17) 0.89657(11) 0.0263(4) Uani d . 1 . .
    C C2 0.1004(2) -0.17749(17) 0.84080(11) 0.0263(4) Uani d . 1 . .
    H H2 0.0409 -0.2481 0.8743 0.032 Uiso calc R 1 . .
    C C3 0.0756(2) -0.19338(17) 0.73487(11) 0.0274(4) Uani d . 1 . .
    C C4 0.1609(2) -0.08588(18) 0.68651(12) 0.0295(4) Uani d . 1 . .
    H H4 0.1465 -0.0964 0.6159 0.035 Uiso calc R 1 . .
    C C5 0.2676(2) 0.03761(17) 0.74101(12) 0.0267(4) Uani d . 1 . .
    C C6 0.2947(2) 0.04896(17) 0.84640(12) 0.0274(4) Uani d . 1 . .
    H H6 0.3694 0.1297 0.8838 0.033 Uiso calc R 1 . .
    C C7 0.2458(2) -0.04026(18) 1.01134(12) 0.0297(4) Uani d . 1 . .
    C C8 -0.0459(2) -0.32408(19) 0.67241(12) 0.0332(4) Uani d . 1 . .
    C C9 0.3502(2) 0.15651(19) 0.68720(13) 0.0310(4) Uani d . 1 . .
    C C10 0.2728(3) -0.0067(2) 1.32738(13) 0.0391(5) Uani d . 1 . .
    H H10 0.3430 0.0790 1.3175 0.047 Uiso calc R 1 . .
    C C11 0.1114(3) -0.2190(2) 1.29964(14) 0.0432(5) Uani d . 1 . .
    H H11 0.0505 -0.3063 1.2661 0.052 Uiso calc R 1 . .
    C C12 0.1222(3) -0.1753(2) 1.39965(13) 0.0421(5) Uani d . 1 . .
    H H12 0.0702 -0.2261 1.4484 0.051 Uiso calc R 1 . .
    C C13 0.2479(3) 0.3752(2) 0.99158(14) 0.0401(5) Uani d . 1 . .
    H H13 0.2379 0.2876 1.0111 0.048 Uiso calc R 1 . .
    C C14 0.2247(3) 0.4896(2) 1.04845(14) 0.0396(5) Uani d . 1 . .
    H H14 0.1949 0.4961 1.1150 0.048 Uiso calc R 1 . .
    C C15 0.2920(3) 0.5449(2) 0.90127(14) 0.0400(5) Uani d . 1 . .
    H H15 0.3176 0.5954 0.8480 0.048 Uiso calc R 1 . .
    C C16 0.3894(3) 0.4987(2) 0.58396(13) 0.0422(5) Uani d . 1 . .
    H H16A 0.3773 0.5318 0.6539 0.051 Uiso calc R 1 . .
    H H16B 0.2710 0.4341 0.5557 0.051 Uiso calc R 1 . .
    C C17 0.5803(3) 0.3814(2) 0.47501(14) 0.0462(5) Uani d . 1 . .
    H H17A 0.4688 0.3126 0.4428 0.055 Uiso calc R 1 . .
    H H17B 0.6910 0.3387 0.4747 0.055 Uiso calc R 1 . .
    N N1 0.2057(2) -0.11215(17) 1.25638(11) 0.0396(4) Uani d . 1 . .
    H H1A 0.217(3) -0.111(2) 1.1923(16) 0.048 Uiso d . 1 . .
    N N2 0.2245(2) -0.04171(17) 1.41557(11) 0.0389(4) Uani d . 1 . .
    H H2A 0.265(3) 0.014(2) 1.4745(16) 0.047 Uiso d . 1 . .
    N N3 0.2891(2) 0.41179(16) 0.89917(12) 0.0374(4) Uani d . 1 . .
    H H3A 0.320(3) 0.355(2) 0.8468(14) 0.045 Uiso d . 1 . .
    N N4 0.2528(2) 0.59528(17) 0.99092(11) 0.0361(4) Uani d . 1 . .
    H H4A 0.240(3) 0.686(2) 1.0107(14) 0.043 Uiso d . 1 . .
    N N5 0.5516(2) 0.42669(17) 0.58090(11) 0.0388(4) Uani d . 1 . .
    H H5A 0.667(3) 0.486(2) 0.6204(14) 0.047 Uiso d . 1 . .
    H H5B 0.520(3) 0.350(2) 0.6120(15) 0.047 Uiso d . 1 . .
    O O1 0.3047(2) 0.07841(13) 1.05718(9) 0.0488(4) Uani d . 1 . .
    O O2 0.21058(18) -0.14867(12) 1.05409(8) 0.0379(3) Uani d . 1 . .
    O O3 -0.15144(18) -0.40803(13) 0.71833(9) 0.0450(4) Uani d . 1 . .
    O O4 -0.0363(2) -0.34118(16) 0.58017(9) 0.0617(5) Uani d . 1 . .
    O O5 0.3573(2) 0.13542(13) 0.59351(9) 0.0436(3) Uani d . 1 . .
    O O6 0.41142(19) 0.27435(12) 0.73950(9) 0.0415(3) Uani d . 1 . .
    O O7 0.4407(2) 0.26393(16) 1.22724(10) 0.0498(4) Uani d . 1 . .
    H H7A 0.407(3) 0.201(3) 1.1749(19) 0.075 Uiso d . 1 . .
    H H7B 0.342(3) 0.306(3) 1.2364(18) 0.075 Uiso d . 1 . .
loop_
    _atom_site_aniso_label
    _atom_site_aniso_U_11
    _atom_site_aniso_U_22
    _atom_site_aniso_U_33
    _atom_site_aniso_U_12
    _atom_site_aniso_U_13
    _atom_site_aniso_U_23
    C1 0.0326(9) 0.0259(9) 0.0207(8) 0.0069(7) 0.0028(6) 0.0045(6)
    C2 0.0329(9) 0.0236(9) 0.0223(8) 0.0025(7) 0.0046(6) 0.0073(6)
    C3 0.0293(8) 0.0277(10) 0.0243(8) 0.0042(7) 0.0023(6) 0.0038(7)
    C4 0.0368(9) 0.0330(10) 0.0186(7) 0.0064(8) 0.0040(6) 0.0047(7)
    C5 0.0301(9) 0.0256(9) 0.0265(8) 0.0071(7) 0.0068(6) 0.0069(7)
    C6 0.0330(9) 0.0218(9) 0.0261(8) 0.0036(7) 0.0025(7) 0.0027(7)
    C7 0.0397(10) 0.0282(10) 0.0213(8) 0.0080(8) 0.0034(7) 0.0026(7)
    C8 0.0360(9) 0.0336(11) 0.0256(8) 0.0009(8) -0.0006(7) 0.0013(7)
    C9 0.0357(9) 0.0301(10) 0.0307(9) 0.0095(8) 0.0088(7) 0.0103(7)
    C10 0.0498(11) 0.0398(12) 0.0308(9) 0.0124(9) 0.0099(8) 0.0090(8)
    C11 0.0501(11) 0.0425(12) 0.0332(10) 0.0025(9) 0.0019(8) 0.0040(9)
    C12 0.0477(11) 0.0478(13) 0.0322(10) 0.0064(10) 0.0094(8) 0.0140(9)
    C13 0.0473(11) 0.0327(11) 0.0427(10) 0.0080(9) 0.0089(8) 0.0128(9)
    C14 0.0465(11) 0.0394(12) 0.0352(10) 0.0105(9) 0.0087(8) 0.0086(8)
    C15 0.0500(11) 0.0342(12) 0.0376(10) 0.0081(9) 0.0112(8) 0.0097(8)
    C16 0.0441(11) 0.0506(13) 0.0269(9) -0.0014(9) 0.0040(8) 0.0040(8)
    C17 0.0566(12) 0.0361(12) 0.0432(11) 0.0085(10) -0.0001(9) 0.0013(9)
    N1 0.0508(10) 0.0500(11) 0.0216(7) 0.0155(8) 0.0074(7) 0.0090(7)
    N2 0.0487(9) 0.0454(11) 0.0233(7) 0.0121(8) 0.0055(7) 0.0035(7)
    N3 0.0446(9) 0.0289(9) 0.0390(9) 0.0081(7) 0.0091(7) 0.0020(7)
    N4 0.0434(9) 0.0264(9) 0.0391(8) 0.0086(7) 0.0076(7) 0.0037(7)
    N5 0.0455(10) 0.0309(9) 0.0344(8) -0.0067(8) -0.0049(7) 0.0143(7)
    O1 0.0874(11) 0.0259(7) 0.0268(6) 0.0060(7) -0.0025(6) -0.0047(5)
    O2 0.0642(9) 0.0285(7) 0.0213(6) 0.0072(6) 0.0072(5) 0.0076(5)
    O3 0.0521(8) 0.0360(8) 0.0371(7) -0.0124(6) 0.0057(6) 0.0016(6)
    O4 0.0783(11) 0.0614(10) 0.0263(7) -0.0223(8) 0.0034(7) -0.0059(6)
    O5 0.0648(9) 0.0375(8) 0.0297(7) 0.0058(6) 0.0163(6) 0.0107(5)
    O6 0.0592(8) 0.0252(7) 0.0393(7) 0.0009(6) 0.0146(6) 0.0079(6)
    O7 0.0637(10) 0.0433(9) 0.0349(7) -0.0004(7) 0.0066(7) -0.0058(6)
_geom_special_details
;
All e.s.d.'s (except the e.s.d. in the dihedral angle between two l.s. planes)
are estimated using the full covariance matrix. The cell e.s.d.'s are taken
into account individually in the estimation of e.s.d.'s in distances, angles
and torsion angles; correlations between e.s.d.'s in cell parameters are only
used when they are defined by crystal symmetry. An approximate (isotropic)
treatment of cell e.s.d.'s is used for estimating e.s.d.'s involving l.s.
planes.
;
loop_
    _geom_bond_atom_site_label_1
    _geom_bond_atom_site_label_2
    _geom_bond_site_symmetry_2
    _geom_bond_distance
    _geom_bond_publ_flag
    C1 C6 . 1.382(2) ?
    C1 C2 . 1.385(2) ?
    C1 C7 . 1.513(2) ?
    C2 C3 . 1.396(2) ?
    C2 H2 . 0.9300 ?
    C3 C4 . 1.382(2) ?
    C3 C8 . 1.517(2) ?
    C4 C5 . 1.390(2) ?
    C4 H4 . 0.9300 ?
    C5 C6 . 1.391(2) ?
    C5 C9 . 1.506(2) ?
    C6 H6 . 0.9300 ?
    C7 O1 . 1.236(2) ?
    C7 O2 . 1.272(2) ?
    C8 O4 . 1.233(2) ?
    C8 O3 . 1.265(2) ?
    C9 O5 . 1.251(2) ?
    C9 O6 . 1.264(2) ?
    C10 N1 . 1.307(2) ?
    C10 N2 . 1.324(2) ?
    C10 H10 . 0.9300 ?
    C11 C12 . 1.345(3) ?
    C11 N1 . 1.361(2) ?
    C11 H11 . 0.9300 ?
    C12 N2 . 1.365(2) ?
    C12 H12 . 0.9300 ?
    C13 C14 . 1.337(3) ?
    C13 N3 . 1.369(2) ?
    C13 H13 . 0.9300 ?
    C14 N4 . 1.369(2) ?
    C14 H14 . 0.9300 ?
    C15 N3 . 1.317(2) ?
    C15 N4 . 1.318(2) ?
    C15 H15 . 0.9300 ?
    C16 N5 . 1.481(3) ?
    C16 C17 2_666 1.497(3) ?
    C16 H16A . 0.9700 ?
    C16 H16B . 0.9700 ?
    C17 N5 . 1.477(2) ?
    C17 C16 2_666 1.497(3) ?
    C17 H17A . 0.9700 ?
    C17 H17B . 0.9700 ?
    N1 H1A . 0.87(2) ?
    N2 H2A . 0.90(2) ?
    N3 H3A . 0.915(19) ?
    N4 H4A . 0.93(2) ?
    N5 H5A . 0.98(2) ?
    N5 H5B . 0.91(2) ?
    O7 H7A . 0.86(3) ?
    O7 H7B . 0.90(3) ?
loop_
    _geom_angle_atom_site_label_1
    _geom_angle_atom_site_label_2
    _geom_angle_atom_site_label_3
    _geom_angle_site_symmetry_1
    _geom_angle_site_symmetry_3
    _geom_angle
    _geom_angle_publ_flag
    C6 C1 C2 . . 119.32(14) ?
    C6 C1 C7 . . 119.29(14) ?
    C2 C1 C7 . . 121.39(15) ?
    C1 C2 C3 . . 120.66(15) ?
    C1 C2 H2 . . 119.7 ?
    C3 C2 H2 . . 119.7 ?
    C4 C3 C2 . . 118.85(14) ?
    C4 C3 C8 . . 119.66(14) ?
    C2 C3 C8 . . 121.48(15) ?
    C3 C4 C5 . . 121.49(14) ?
    C3 C4 H4 . . 119.3 ?
    C5 C4 H4 . . 119.3 ?
    C4 C5 C6 . . 118.38(15) ?
    C4 C5 C9 . . 120.74(14) ?
    C6 C5 C9 . . 120.88(15) ?
    C1 C6 C5 . . 121.22(15) ?
    C1 C6 H6 . . 119.4 ?
    C5 C6 H6 . . 119.4 ?
    O1 C7 O2 . . 124.44(15) ?
    O1 C7 C1 . . 117.75(16) ?
    O2 C7 C1 . . 117.81(14) ?
    O4 C8 O3 . . 124.28(16) ?
    O4 C8 C3 . . 117.93(16) ?
    O3 C8 C3 . . 117.79(14) ?
    O5 C9 O6 . . 122.58(16) ?
    O5 C9 C5 . . 119.37(16) ?
    O6 C9 C5 . . 118.05(14) ?
    N1 C10 N2 . . 108.95(18) ?
    N1 C10 H10 . . 125.5 ?
    N2 C10 H10 . . 125.5 ?
    C12 C11 N1 . . 107.52(17) ?
    C12 C11 H11 . . 126.2 ?
    N1 C11 H11 . . 126.2 ?
    C11 C12 N2 . . 106.45(17) ?
    C11 C12 H12 . . 126.8 ?
    N2 C12 H12 . . 126.8 ?
    C14 C13 N3 . . 106.88(17) ?
    C14 C13 H13 . . 126.6 ?
    N3 C13 H13 . . 126.6 ?
    C13 C14 N4 . . 107.51(16) ?
    C13 C14 H14 . . 126.2 ?
    N4 C14 H14 . . 126.2 ?
    N3 C15 N4 . . 109.13(17) ?
    N3 C15 H15 . . 125.4 ?
    N4 C15 H15 . . 125.4 ?
    N5 C16 C17 . 2_666 110.90(16) ?
    N5 C16 H16A . . 109.5 ?
    C17 C16 H16A 2_666 . 109.5 ?
    N5 C16 H16B . . 109.5 ?
    C17 C16 H16B 2_666 . 109.5 ?
    H16A C16 H16B . . 108.0 ?
    N5 C17 C16 . 2_666 111.07(16) ?
    N5 C17 H17A . . 109.4 ?
    C16 C17 H17A 2_666 . 109.4 ?
    N5 C17 H17B . . 109.4 ?
    C16 C17 H17B 2_666 . 109.4 ?
    H17A C17 H17B . . 108.0 ?
    C10 N1 C11 . . 108.59(15) ?
    C10 N1 H1A . . 124.3(14) ?
    C11 N1 H1A . . 127.1(14) ?
    C10 N2 C12 . . 108.49(16) ?
    C10 N2 H2A . . 122.6(13) ?
    C12 N2 H2A . . 128.7(13) ?
    C15 N3 C13 . . 108.45(16) ?
    C15 N3 H3A . . 125.6(13) ?
    C13 N3 H3A . . 125.7(12) ?
    C15 N4 C14 . . 108.03(16) ?
    C15 N4 H4A . . 126.1(12) ?
    C14 N4 H4A . . 125.8(12) ?
    C17 N5 C16 . . 110.82(14) ?
    C17 N5 H5A . . 113.0(11) ?
    C16 N5 H5A . . 110.0(11) ?
    C17 N5 H5B . . 108.4(13) ?
    C16 N5 H5B . . 107.1(13) ?
    H5A N5 H5B . . 107.3(16) ?
    H7A O7 H7B . . 108(2) ?
loop_
    _geom_torsion_atom_site_label_1
    _geom_torsion_atom_site_label_2
    _geom_torsion_atom_site_label_3
    _geom_torsion_atom_site_label_4
    _geom_torsion_site_symmetry_1
    _geom_torsion_site_symmetry_2
    _geom_torsion_site_symmetry_3
    _geom_torsion_site_symmetry_4
    _geom_torsion
    _geom_torsion_publ_flag
    C6 C1 C2 C3 . . . . 2.5(2) ?
    C7 C1 C2 C3 . . . . -178.26(15) ?
    C1 C2 C3 C4 . . . . -1.7(3) ?
    C1 C2 C3 C8 . . . . 179.66(15) ?
    C2 C3 C4 C5 . . . . -1.0(3) ?
    C8 C3 C4 C5 . . . . 177.65(15) ?
    C3 C4 C5 C6 . . . . 2.9(3) ?
    C3 C4 C5 C9 . . . . -176.58(15) ?
    C2 C1 C6 C5 . . . . -0.5(2) ?
    C7 C1 C6 C5 . . . . -179.78(15) ?
    C4 C5 C6 C1 . . . . -2.1(2) ?
    C9 C5 C6 C1 . . . . 177.32(15) ?
    C6 C1 C7 O1 . . . . 17.1(2) ?
    C2 C1 C7 O1 . . . . -162.20(16) ?
    C6 C1 C7 O2 . . . . -163.16(15) ?
    C2 C1 C7 O2 . . . . 17.6(2) ?
    C4 C3 C8 O4 . . . . 13.2(3) ?
    C2 C3 C8 O4 . . . . -168.22(17) ?
    C4 C3 C8 O3 . . . . -166.35(16) ?
    C2 C3 C8 O3 . . . . 12.2(3) ?
    C4 C5 C9 O5 . . . . -14.7(3) ?
    C6 C5 C9 O5 . . . . 165.86(16) ?
    C4 C5 C9 O6 . . . . 165.85(16) ?
    C6 C5 C9 O6 . . . . -13.6(2) ?
    N1 C11 C12 N2 . . . . -0.3(2) ?
    N3 C13 C14 N4 . . . . -0.3(2) ?
    N2 C10 N1 C11 . . . . -0.1(2) ?
    C12 C11 N1 C10 . . . . 0.3(2) ?
    N1 C10 N2 C12 . . . . 0.0(2) ?
    C11 C12 N2 C10 . . . . 0.2(2) ?
    N4 C15 N3 C13 . . . . -0.5(2) ?
    C14 C13 N3 C15 . . . . 0.5(2) ?
    N3 C15 N4 C14 . . . . 0.3(2) ?
    C13 C14 N4 C15 . . . . 0.0(2) ?
    C16 C17 N5 C16 2_666 . . . 56.2(2) ?
    C17 C16 N5 C17 2_666 . . . -56.1(2) ?
loop_
    _geom_hbond_atom_site_label_D
    _geom_hbond_atom_site_label_H
    _geom_hbond_atom_site_label_A
    _geom_hbond_site_symmetry_A
    _geom_hbond_distance_DH
    _geom_hbond_distance_HA
    _geom_hbond_distance_DA
    _geom_hbond_angle_DHA
    _geom_hbond_publ_flag
    N1 H1A O2 . 0.87(2) 1.83(2) 2.6870(18) 166.9(19) y
    N2 H2A O5 1_556 0.90(2) 1.86(2) 2.7522(19) 177.4(19) y
    N3 H3A O6 . 0.915(19) 1.80(2) 2.701(2) 168.8(18) y
    N4 H4A O2 1_565 0.93(2) 1.74(2) 2.668(2) 176.6(18) y
    N5 H5A O3 1_665 0.98(2) 1.83(2) 2.7872(19) 166.7(17) y
    N5 H5A O4 1_665 0.98(2) 2.60(2) 3.366(2) 135.7(14) y
    N5 H5B O5 . 0.91(2) 2.19(2) 2.985(2) 145.2(16) y
    N5 H5B O6 . 0.91(2) 2.10(2) 2.888(2) 145.1(18) y
    O7 H7A O1 . 0.86(3) 1.86(3) 2.7184(17) 171(2) y
    O7 H7B O3 2_557 0.90(3) 1.95(3) 2.840(2) 169(2) y
    C10 H10 O7 . 0.93 2.35 3.217(3) 155.9 y
    C12 H12 O4 1_556 0.93 2.32 3.244(2) 174.8 y
    C13 H13 O1 . 0.93 2.36 3.267(2) 164.1 y
    C14 H14 O3 2_557 0.93 2.51 3.372(2) 154.0 y
    C15 H15 O7 2_667 0.93 2.38 3.186(2) 145.4 y
    C16 H16B O4 2_556 0.97 2.32 3.200(2) 150.1 y
    C16 H16A O7 2_667 0.97 2.48 3.207(2) 131.7 y
