# Supplementary material for: Tetra­imidazolium piperazinediium bis­(benzene-1,3,5-tricarboxyl­ate) dihydrate
Source: Acta Crystallogr Sect E Struct Rep Online. 2010 Oct 23;66(Pt 11):o2900. doi: 10.1107/S1600536810041310 (PMC3009064; doi:10.1107/S1600536810041310)
Supplement: Supplementary file 2 [file e-66-o2900-Isup2.hkl]

# 
# h,k,l, Fc-squared, Fo-squared, sigma(Fo-squared) and status flag 
# 
data_I
_shelx_title ' I in P-1' 
_shelx_refln_list_code          4 
_shelx_F_calc_maximum      183.59 
_exptl_crystal_F_000       428.00 
_reflns_d_resolution_high  0.7828 
 
loop_ 
 _symmetry_equiv_pos_as_xyz 
 'x, y, z' 
 '-x, -y, -z' 
 
_cell_length_a     7.1548 
_cell_length_b     9.9424 
_cell_length_c    13.3567 
_cell_angle_alpha  96.895 
_cell_angle_beta   95.201 
_cell_angle_gamma 101.439 
 
_shelx_F_squared_multiplier     1.000 
 
loop_ 
 _refln_index_h 
 _refln_index_k 
 _refln_index_l 
 _refln_F_squared_calc 
 _refln_F_squared_meas 
 _refln_F_squared_sigma 
 _refln_observed_status 
   1   0   0       47.96       40.89      1.53 o 
   2   0   0     6930.38     7115.07     76.50 o 
   3   0   0       19.76       13.75      1.13 o 
   4   0   0      160.14      150.97      3.54 o 
   5   0   0        2.76        2.80      1.13 o 
   6   0   0      248.88      264.39      7.10 o 
   7   0   0        2.33       -0.69      1.98 o 
   8   0   0        0.51        0.15      2.79 o 
  -9   1   0       16.46       20.63      4.61 o 
  -8   1   0       39.59       46.21      5.39 o 
  -7   1   0        0.07        2.29      2.90 o 
  -6   1   0       15.72       12.82      2.09 o 
  -5   1   0       17.98       19.40      1.73 o 
  -4   1   0      123.40      124.57      3.65 o 
  -3   1   0       36.00       40.11      1.69 o 
  -2   1   0    14424.00    14948.71    231.28 o 
  -1   1   0      340.13      338.92      7.09 o 
   1   1   0      703.47      633.53      7.59 o 
   2   1   0      207.15      207.80      3.39 o 
   3   1   0      179.85      165.41      5.29 o 
   4   1   0       42.06       40.56      4.04 o 
   5   1   0        4.43        5.45      1.64 o 
   6   1   0        0.27       -0.82      1.51 o 
   7   1   0      121.04      124.62      6.69 o 
   8   1   0       20.34       22.98      4.26 o 
  -9   2   0        1.10        4.91      4.19 o 
  -8   2   0       12.28        7.56      3.28 o 
  -7   2   0       23.79       22.77      3.49 o 
  -6   2   0       51.99       51.95      2.89 o 
  -5   2   0       37.25       41.13      2.30 o 
  -4   2   0     1950.04     2048.55     24.16 o 
  -3   2   0       56.19       52.09      3.42 o 
  -2   2   0    33704.05    32927.53    753.01 o 
  -1   2   0     3876.06     3997.94     43.18 o 
   0   2   0     1524.68     1474.53     18.75 o 
   1   2   0      248.46      263.41      5.51 o 
   2   2   0       10.00       10.29      0.75 o 
   3   2   0        1.53        2.54      0.68 o 
   4   2   0      164.86      176.56      5.02 o 
   5   2   0       28.18       30.66      4.93 o 
   6   2   0       37.12       41.78      3.59 o 
   7   2   0        8.32        9.53      2.72 o 
   8   2   0        2.76        2.54      5.37 o 
  -9   3   0       12.85        9.44      4.15 o 
  -8   3   0        2.72       -1.03      4.69 o 
  -7   3   0       58.80       67.29      5.03 o 
  -6   3   0      189.93      182.09      5.51 o 
  -5   3   0      212.34      207.11      6.67 o 
  -4   3   0     5606.53     5826.81     95.43 o 
  -3   3   0       55.94       52.68      2.18 o 
  -2   3   0       79.08       81.64      2.40 o 
  -1   3   0      124.69      120.63      2.23 o 
   0   3   0        1.73        2.13      0.90 o 
   1   3   0       25.44       16.11      1.06 o 
   2   3   0       84.60       89.71      2.85 o 
   3   3   0      143.86      126.54      3.91 o 
   4   3   0       34.34       33.10      2.60 o 
   5   3   0      216.83      222.44      6.55 o 
   6   3   0        6.77        7.05      2.09 o 
   7   3   0       58.67       74.42      9.55 o 
   8   3   0        7.19        8.85      3.64 o 
  -8   4   0        9.61        5.85      3.61 o 
  -7   4   0        1.77        0.23      2.08 o 
  -5   4   0      118.10      108.62      3.27 o 
  -4   4   0      568.29      583.96      8.52 o 
  -3   4   0      709.74      707.39      9.39 o 
  -2   4   0       43.89       53.34      2.12 o 
  -1   4   0        0.03        1.33      0.60 o 
   0   4   0      511.97      521.39      8.03 o 
   1   4   0      757.10      792.72     15.31 o 
   2   4   0      234.60      231.90      4.23 o 
   3   4   0      457.23      446.30      8.78 o 
   4   4   0      161.43      155.77      5.18 o 
   5   4   0      187.35      178.46      6.12 o 
   6   4   0        0.01        0.61      1.99 o 
   7   4   0        6.71        6.74      2.74 o 
  -8   5   0       50.49       45.64      8.43 o 
  -7   5   0       12.69       18.93      5.63 o 
  -6   5   0      385.70      373.05     17.43 o 
  -5   5   0      283.10      302.63      6.75 o 
  -4   5   0        4.00        2.11      1.08 o 
  -3   5   0        1.78        0.18      0.81 o 
  -2   5   0       61.30       70.18      2.08 o 
  -1   5   0      146.85      144.25      3.01 o 
   0   5   0       75.89       82.61      2.38 o 
   2   5   0       17.22       17.58      1.44 o 
   3   5   0       59.61       61.75      3.45 o 
   4   5   0       42.46       44.99      3.39 o 
   5   5   0      139.74      150.26      5.90 o 
   6   5   0        3.27        2.05      2.58 o 
   7   5   0       32.41       24.76      3.75 o 
  -8   6   0       71.84       81.20     10.60 o 
  -7   6   0       16.69       15.28      5.53 o 
  -6   6   0       79.52       69.97      8.33 o 
  -5   6   0        1.58        4.58      3.49 o 
  -4   6   0        0.77        1.55      2.17 o 
  -3   6   0      116.74      126.06      6.94 o 
  -2   6   0      127.73      127.45      3.56 o 
  -1   6   0      159.57      159.71      6.26 o 
   0   6   0       48.86       47.72      2.13 o 
   1   6   0      448.24      452.46      7.35 o 
   2   6   0       26.67       24.65      2.38 o 
   3   6   0      659.86      672.98     12.58 o 
   4   6   0       26.56       27.26      3.14 o 
   5   6   0        1.97        3.70      2.48 o 
   6   6   0        7.63        6.71      2.81 o 
  -8   7   0       15.18        7.84      6.95 o 
  -7   7   0       40.92       35.83      7.67 o 
  -6   7   0       22.27       24.40      6.45 o 
  -5   7   0        0.16       -0.95      3.33 o 
  -4   7   0        0.64        4.48      3.19 o 
  -3   7   0        1.23       -0.06      2.22 o 
  -2   7   0        7.50        8.89      2.50 o 
  -1   7   0      676.52      708.37     10.05 o 
   0   7   0       27.73       26.80      1.92 o 
   1   7   0       25.05       24.89      2.29 o 
   2   7   0       10.86       11.10      1.96 o 
   3   7   0        0.58       -0.37      1.72 o 
   4   7   0       17.50       18.32      2.99 o 
   5   7   0        0.51        1.43      2.49 o 
   6   7   0        3.93        3.70      3.00 o 
  -8   8   0       39.15       27.96      9.55 o 
  -7   8   0        6.36        9.81      6.22 o 
  -6   8   0       39.59       59.60      9.15 o 
  -5   8   0        2.63        1.65      4.25 o 
  -4   8   0        3.66       11.23      4.91 o 
  -3   8   0       61.24       61.07      7.05 o 
  -2   8   0       62.53       52.42      4.71 o 
  -1   8   0       69.82       63.72      4.90 o 
   0   8   0       22.94       28.79      3.61 o 
   1   8   0      220.43      236.33     12.62 o 
   2   8   0       25.85        6.27      7.70 o 
   3   8   0       29.83       36.54      3.49 o 
   4   8   0        2.25       -0.16      2.50 o 
   5   8   0      228.13      252.77     16.71 o 
  -7   9   0        1.46       15.18      7.71 o 
  -6   9   0       31.15       33.06      7.94 o 
  -5   9   0       12.77       11.29      5.47 o 
  -4   9   0        1.49       -0.79      3.85 o 
  -3   9   0      116.43      119.66     10.50 o 
  -2   9   0      105.85      107.67      6.58 o 
  -1   9   0       72.37       81.90      8.12 o 
   0   9   0      330.27      340.91     16.33 o 
   1   9   0       31.37       33.75      6.42 o 
   2   9   0      105.80      118.61     11.23 o 
   3   9   0       22.21       25.32      6.55 o 
   4   9   0        1.28        6.73      3.01 o 
  -6  10   0        9.86        1.94      6.12 o 
  -5  10   0       30.73       30.26      7.11 o 
  -4  10   0        3.99        4.51      5.14 o 
  -3  10   0        3.14        5.86      5.04 o 
  -2  10   0      106.78      113.09      7.12 o 
  -1  10   0        4.64        4.29      4.05 o 
   0  10   0        4.82        9.25      4.74 o 
   1  10   0       29.07       32.60      7.15 o 
   2  10   0       21.11       21.80      6.85 o 
   3  10   0       42.54       37.04      8.10 o 
  -6  11   0        1.00       -5.47      5.63 o 
  -5  11   0        3.65        3.79      5.56 o 
  -4  11   0      149.29      119.50     12.41 o 
  -3  11   0       19.05       21.73      7.44 o 
  -2  11   0      160.46      153.97     12.81 o 
  -1  11   0        5.07        6.65      5.20 o 
   0  11   0       36.64       36.16      7.90 o 
   1  11   0        0.09        0.40      5.37 o 
   2  11   0       26.49       44.35      9.32 o 
  -4  12   0       94.15       95.69     12.32 o 
  -3  12   0        6.59       -2.24      6.26 o 
  -2  12   0        3.07        1.84      6.68 o 
   0  12   0        5.90        6.75      6.52 o 
  -1 -12   1        2.17        0.10      7.31 o 
   0 -12   1        0.43        2.01      6.45 o 
   1 -12   1        0.00       -0.30      5.63 o 
   3 -12   1        7.36       14.06      7.54 o 
   4 -12   1       63.16       72.34     11.52 o 
  -2 -11   1       10.82       15.77      7.87 o 
  -1 -11   1       25.15       18.84      6.82 o 
   0 -11   1       14.51       17.98      6.29 o 
   1 -11   1        0.43       -1.81      4.58 o 
   2 -11   1      307.75      318.74     12.16 o 
   3 -11   1      132.70      126.08     12.32 o 
   4 -11   1      148.46      132.34     12.78 o 
   5 -11   1        3.19        6.45      6.29 o 
  -4 -10   1        1.98        6.03      6.68 o 
  -3 -10   1        4.65       -2.57      5.33 o 
  -2 -10   1       13.99       21.07      6.75 o 
  -1 -10   1      115.71      149.17     12.64 o 
   0 -10   1       98.24       99.48     10.44 o 
   1 -10   1      156.80      166.54      8.28 o 
   2 -10   1      122.40      133.52      7.82 o 
   3 -10   1      166.30      195.92     13.43 o 
   4 -10   1       22.24       24.43      6.59 o 
   5 -10   1        4.62        4.84      4.87 o 
   6 -10   1        2.13       -2.21      5.60 o 
  -4  -9   1        0.06       -6.52      4.91 o 
  -3  -9   1       18.24       18.04      6.36 o 
  -2  -9   1       22.20       18.37      5.80 o 
  -1  -9   1       17.14       10.01      4.71 o 
   0  -9   1      556.79      570.78     22.69 o 
   1  -9   1      590.92      608.57     16.00 o 
   2  -9   1      419.37      412.01     15.59 o 
   3  -9   1        4.67        3.68      3.80 o 
   4  -9   1      144.58      145.71     11.69 o 
   5  -9   1        4.06       -5.73      3.82 o 
   6  -9   1       17.86       14.39      6.32 o 
   7  -9   1        5.21        7.64      7.18 o 
  -5  -8   1        2.11        1.10      2.83 o 
  -4  -8   1        3.14        6.05      2.76 o 
  -3  -8   1      633.15      624.30     20.29 o 
  -2  -8   1      232.58      233.79      6.61 o 
  -1  -8   1      653.62      645.96     24.04 o 
   0  -8   1      366.17      373.84     10.92 o 
   1  -8   1       27.02       28.35      3.70 o 
   2  -8   1        4.61        1.49      2.20 o 
   3  -8   1       41.07       43.06      5.48 o 
   4  -8   1        5.82        6.52      4.41 o 
   5  -8   1        0.34       -0.72      3.89 o 
   6  -8   1        1.34       -1.91      4.41 o 
   7  -8   1        0.02        9.19      6.12 o 
   8  -8   1       21.93       31.28      9.75 o 
  -6  -7   1       19.75       27.69      4.09 o 
  -5  -7   1       52.52       55.65      5.91 o 
  -4  -7   1       23.60       22.63      3.11 o 
  -3  -7   1        2.45        2.02      1.87 o 
  -2  -7   1      299.99      246.89     23.24 o 
  -1  -7   1      442.60      441.79      7.41 o 
   0  -7   1       19.39       18.50      1.63 o 
   1  -7   1       47.12       46.92      4.06 o 
   2  -7   1       14.00       17.99      3.77 o 
   3  -7   1        3.54        2.25      2.23 o 
   4  -7   1        9.50        5.99      2.48 o 
   5  -7   1       16.10       16.96      5.10 o 
   6  -7   1        4.31        3.95      4.45 o 
   7  -7   1       31.22       33.09      7.47 o 
   8  -7   1       24.42       21.30      7.87 o 
  -6  -6   1       14.03       13.68      3.10 o 
  -5  -6   1      230.97      228.30      7.49 o 
  -4  -6   1       85.34       86.41      5.46 o 
  -3  -6   1      709.68      703.71     12.83 o 
  -2  -6   1      376.54      345.49     15.02 o 
  -1  -6   1      153.84      163.60      4.60 o 
   0  -6   1      136.86      145.59      3.35 o 
   1  -6   1      241.59      236.32      4.17 o 
   2  -6   1        4.53        5.53      0.91 o 
   3  -6   1      135.61      115.72      5.18 o 
   4  -6   1       80.06       81.69      4.71 o 
   5  -6   1       96.84      104.75      8.99 o 
   6  -6   1        0.69       -1.42      3.72 o 
   7  -6   1       82.82       75.08      9.35 o 
   8  -6   1       45.15       38.07      8.50 o 
  -7  -5   1       62.72       65.48      5.82 o 
  -6  -5   1        0.08        3.59      2.33 o 
  -5  -5   1       16.50       15.56      2.75 o 
  -4  -5   1      281.94      296.76      8.38 o 
  -3  -5   1        2.18        1.33      1.23 o 
  -2  -5   1       38.31       33.57      3.85 o 
  -1  -5   1      236.90      233.14      4.66 o 
   0  -5   1        0.71        1.13      0.76 o 
   1  -5   1       32.81       33.72      1.84 o 
   2  -5   1      140.58      149.39      2.83 o 
   3  -5   1        2.19        2.36      0.82 o 
   4  -5   1       76.61       74.50      2.60 o 
   5  -5   1      163.00      154.01      4.09 o 
   6  -5   1      181.04      165.93     10.80 o 
   7  -5   1        1.68       -4.81      3.89 o 
   8  -5   1        7.99        5.66      5.80 o 
  -7  -4   1        0.69        2.54      4.91 o 
  -6  -4   1       55.70       55.05      4.33 o 
  -5  -4   1      105.97      108.51      7.54 o 
  -4  -4   1       40.63       43.00      5.80 o 
  -3  -4   1      263.64      252.81      6.06 o 
  -2  -4   1      635.00      623.52      8.57 o 
  -1  -4   1      294.32      318.37      5.00 o 
   0  -4   1        0.46        1.74      0.62 o 
   1  -4   1      125.77      137.08      2.42 o 
   2  -4   1     1172.91     1205.21     14.19 o 
   3  -4   1      242.11      253.50      4.33 o 
   4  -4   1      134.11      130.29      3.52 o 
   5  -4   1       12.86       11.08      1.48 o 
   6  -4   1      195.57      192.20      5.65 o 
   7  -4   1        0.94        1.07      1.91 o 
  -8  -3   1        3.57        7.09      3.18 o 
  -7  -3   1        2.03        2.40      2.21 o 
  -6  -3   1      203.80      224.42      8.66 o 
  -5  -3   1        2.76        1.55      1.37 o 
  -4  -3   1      140.84      141.88      4.61 o 
  -3  -3   1       48.93       42.76      3.09 o 
  -2  -3   1       20.99       28.10      1.85 o 
  -1  -3   1        0.22        0.62      0.78 o 
   0  -3   1      229.66      229.00      3.82 o 
   1  -3   1       12.99       12.09      0.62 o 
   2  -3   1      153.09      154.13      2.71 o 
   3  -3   1      224.87      232.31      4.03 o 
   4  -3   1     2071.71     2174.43     25.56 o 
   5  -3   1        0.07       -0.22      0.92 o 
   6  -3   1       12.69       14.56      1.90 o 
   7  -3   1       26.62       27.58      3.16 o 
   8  -3   1       71.20       67.71      5.94 o 
  -8  -2   1       68.73       79.01     10.42 o 
  -7  -2   1        7.16        5.85      2.57 o 
  -6  -2   1        5.35        7.08      2.12 o 
  -5  -2   1      121.65      120.91      4.49 o 
  -4  -2   1       57.32       57.23      3.05 o 
  -3  -2   1       59.84       61.53      2.93 o 
  -2  -2   1      565.73      589.19      9.27 o 
  -1  -2   1      199.80      201.22      3.08 o 
   0  -2   1      277.19      258.37      5.54 o 
   1  -2   1        0.64       -0.38      0.31 o 
   2  -2   1      425.76      395.88      5.36 o 
   3  -2   1       24.75        7.28      2.55 o 
   4  -2   1      631.89      663.61     10.72 o 
   5  -2   1      150.59      167.10      4.70 o 
   6  -2   1      143.25      147.09      4.30 o 
   7  -2   1       20.15       24.47      4.68 o 
   8  -2   1       32.79       30.76      4.58 o 
   9  -2   1        2.75        5.25      4.89 o 
  -8  -1   1       58.70       62.62      6.18 o 
  -7  -1   1        4.00        4.78      2.45 o 
  -6  -1   1       88.27       80.48      5.31 o 
  -5  -1   1       39.06       39.23      2.89 o 
  -4  -1   1        2.67        1.94      0.83 o 
  -3  -1   1      590.34      589.90     10.09 o 
  -2  -1   1     2716.89     2740.55     31.33 o 
  -1  -1   1      161.26      186.22      3.30 o 
   0  -1   1       10.61       13.43      0.64 o 
   1  -1   1      325.47      395.51      4.87 o 
   2  -1   1     5335.12     5638.12     90.78 o 
   3  -1   1      211.59      204.14      4.39 o 
   4  -1   1       46.78       40.28      2.55 o 
   5  -1   1        5.40        2.82      1.13 o 
   6  -1   1      111.59      100.45      4.51 o 
   7  -1   1        5.98       11.58      2.57 o 
   8  -1   1       16.22       19.93      4.33 o 
  -8   0   1        0.41        5.10      3.10 o 
  -7   0   1       10.04       12.74      3.15 o 
  -6   0   1       29.39       32.06      2.93 o 
  -5   0   1        0.02        0.86      0.98 o 
  -4   0   1      174.53      179.75      3.83 o 
  -3   0   1        4.69        4.19      0.79 o 
  -2   0   1     1682.45     1672.74     19.01 o 
  -1   0   1        0.18       -0.71      0.48 o 
   1   0   1      191.05      169.40      3.64 o 
   2   0   1    14596.59    15219.18    163.97 o 
   3   0   1        1.10       -0.08      0.74 o 
   4   0   1     2320.54     2453.41     28.73 o 
   5   0   1      186.19      190.27      4.54 o 
   6   0   1       41.28       40.41      3.43 o 
   7   0   1       24.67       25.14      3.47 o 
   8   0   1        3.96        5.42      5.84 o 
  -9   1   1        0.02        3.30      4.15 o 
  -8   1   1        2.41       -3.90      2.60 o 
  -7   1   1       15.04       17.84      3.79 o 
  -6   1   1       49.56       48.98      3.26 o 
  -5   1   1      172.11      167.57      6.22 o 
  -4   1   1      214.24      214.75      5.58 o 
  -3   1   1       95.98       93.39      2.86 o 
  -2   1   1      240.53      306.81      4.39 o 
  -1   1   1     2429.07     2805.05     34.73 o 
   0   1   1       50.87       55.39      1.13 o 
   1   1   1     1035.81      950.62     11.11 o 
   2   1   1      991.54      953.76     11.68 o 
   3   1   1      264.58      249.41      4.44 o 
   4   1   1       20.03       16.66      1.71 o 
   5   1   1       32.44       30.41      2.76 o 
   6   1   1       66.74       67.90      4.72 o 
   7   1   1       19.64       19.77      3.23 o 
   8   1   1        0.18       -3.37      2.43 o 
  -9   2   1        0.55       -4.24      3.48 o 
  -8   2   1        4.80        3.18      3.42 o 
  -7   2   1        3.55        1.47      2.29 o 
  -6   2   1       25.81       22.99      2.53 o 
  -5   2   1       25.49       23.40      1.85 o 
  -4   2   1      426.29      465.57      7.17 o 
  -3   2   1      240.36      264.12      4.40 o 
  -1   2   1       15.19       14.64      1.28 o 
   0   2   1     4031.68     4363.70     53.77 o 
   1   2   1     1595.88     1600.15     18.29 o 
   2   2   1     2452.83     2599.81     29.40 o 
   3   2   1      104.89       94.66      2.49 o 
   4   2   1        3.80        5.16      1.34 o 
   5   2   1        4.52        3.94      1.60 o 
   6   2   1        4.47        3.67      1.88 o 
   7   2   1        1.21        2.09      2.33 o 
   8   2   1        0.77       -0.40      2.78 o 
  -9   3   1        0.91       -0.50      3.68 o 
  -8   3   1        6.29       10.65      3.57 o 
  -7   3   1        6.14        1.17      2.67 o 
  -6   3   1       30.87       34.87      2.91 o 
  -5   3   1       26.53       30.92      2.05 o 
  -4   3   1      436.26      423.16      6.66 o 
  -3   3   1     1857.59     2010.46     34.43 o 
  -2   3   1      750.25      683.15      8.69 o 
  -1   3   1      783.02      866.26     10.51 o 
   0   3   1        0.02        0.29      0.58 o 
   1   3   1     1946.08     1946.60     22.36 o 
   2   3   1       72.10       68.66      2.09 o 
   3   3   1       32.72       38.22      1.80 o 
   4   3   1       77.41       69.61      6.61 o 
   5   3   1       72.82       70.26      6.78 o 
   6   3   1       10.31       13.66      2.54 o 
   7   3   1       29.52       33.41      3.90 o 
   8   3   1        0.06        0.54      3.04 o 
  -8   4   1       13.29       11.96      3.83 o 
  -7   4   1        0.63        0.60      1.88 o 
  -6   4   1       72.02       71.00      4.48 o 
  -4   4   1       23.13       24.06      1.68 o 
  -3   4   1      190.79      172.91      3.51 o 
  -2   4   1       16.94       16.77      1.18 o 
  -1   4   1      215.08      202.24      3.60 o 
   0   4   1        0.06       -0.38      0.55 o 
   1   4   1      122.84      116.70      3.32 o 
   2   4   1      527.82      520.41      8.25 o 
   3   4   1      120.94      114.73      7.61 o 
   4   4   1      135.10      143.41      4.98 o 
   5   4   1       28.53       27.38      3.09 o 
   6   4   1        7.48        6.89      3.35 o 
   7   4   1        6.14        5.41      2.63 o 
  -7   5   1       44.76       11.20     12.61 o 
  -6   5   1      109.77       92.30      5.56 o 
  -5   5   1      355.33      366.46      7.79 o 
  -4   5   1        0.93        0.00      0.97 o 
  -3   5   1      611.43      626.98      8.80 o 
  -2   5   1        0.92       -0.48      0.81 o 
  -1   5   1      661.46      655.11      8.93 o 
   0   5   1        0.34       -0.09      0.69 o 
   1   5   1        4.57        4.99      1.04 o 
   2   5   1       32.91       37.10      2.87 o 
   3   5   1        3.08        2.32      2.14 o 
   4   5   1      148.53      139.70      5.27 o 
   5   5   1       14.42       15.10      2.70 o 
   6   5   1       23.83       21.89      3.50 o 
   7   5   1        1.28        0.57      2.83 o 
  -8   6   1       50.84       39.35      8.33 o 
  -7   6   1       45.16       27.73      6.68 o 
  -6   6   1        2.31        4.45      4.18 o 
  -5   6   1        0.12       -0.16      2.96 o 
  -4   6   1      118.02      115.70      3.89 o 
  -3   6   1      709.65      733.54     11.27 o 
  -2   6   1       22.30       17.52      1.58 o 
  -1   6   1      238.24      258.84      4.24 o 
   0   6   1      416.35      442.17      8.03 o 
   1   6   1       92.89      110.79      4.98 o 
   2   6   1        9.34        7.31      1.59 o 
   3   6   1       19.85       18.78      2.89 o 
   4   6   1        2.27        0.34      1.86 o 
   5   6   1       29.45       32.26      3.74 o 
   6   6   1        3.17        4.26      4.15 o 
  -8   7   1        7.56        3.95      6.72 o 
  -7   7   1       65.75       39.91      8.30 o 
  -6   7   1        1.83        7.97      5.30 o 
  -5   7   1        0.12        1.19      3.82 o 
  -4   7   1       66.37       67.57      7.71 o 
  -3   7   1      120.49      113.37      5.71 o 
  -2   7   1       91.23       96.99      3.58 o 
  -1   7   1       16.00       16.75      1.71 o 
   0   7   1        5.94        7.26      1.63 o 
   1   7   1       16.94       11.84      4.88 o 
   2   7   1      120.19      112.46      4.53 o 
   3   7   1        0.40        0.86      1.78 o 
   4   7   1       33.69       37.97      5.74 o 
   5   7   1        8.96        8.91      2.80 o 
   6   7   1       20.76       25.04      4.02 o 
  -8   8   1        4.80        7.80      7.87 o 
  -7   8   1        4.05        3.06      6.09 o 
  -6   8   1       50.57       41.16      7.87 o 
  -5   8   1       36.32       40.67      7.44 o 
  -4   8   1      113.91      131.19     10.77 o 
  -3   8   1        1.02       -0.36      3.42 o 
  -2   8   1        0.28        0.16      2.27 o 
  -1   8   1        0.14        1.47      2.27 o 
   0   8   1       81.75       80.78      3.57 o 
   1   8   1        1.73        1.83      2.11 o 
   2   8   1       16.88       15.59      2.39 o 
   3   8   1        5.63        7.82      2.49 o 
   4   8   1        9.18        8.52      2.82 o 
   5   8   1        7.46        9.12      3.11 o 
  -7   9   1       16.78       23.41      7.84 o 
  -6   9   1       29.16       34.38      8.23 o 
  -5   9   1       34.65       22.42      6.72 o 
  -4   9   1      122.04      113.70     10.70 o 
  -3   9   1        9.97        7.44      4.84 o 
  -2   9   1       16.88       15.66      5.40 o 
  -1   9   1       16.81       20.68      5.71 o 
   0   9   1        0.85        4.61      2.86 o 
   1   9   1        4.25       14.55      5.10 o 
   2   9   1        1.21        0.89      3.62 o 
   3   9   1        2.26        2.26      2.63 o 
   4   9   1      111.07      132.98      9.71 o 
  -6  10   1       15.21       21.73      8.23 o 
  -5  10   1       44.93       37.90      8.00 o 
  -4  10   1       18.71       23.58      6.75 o 
  -3  10   1       11.26        1.32      4.71 o 
  -2  10   1       35.09       29.50      6.72 o 
  -1  10   1        0.69       -0.03      3.07 o 
   0  10   1       30.29       29.73      6.55 o 
   1  10   1        0.19        3.00      4.31 o 
   2  10   1        1.09        7.87      5.14 o 
   3  10   1       10.88       25.09      8.13 o 
  -5  11   1        5.08        9.81      6.95 o 
  -4  11   1        5.41        6.03      5.89 o 
  -3  11   1       43.53       33.13      8.07 o 
  -2  11   1        2.33       14.06      7.11 o 
   0  11   1        0.30        6.55      5.07 o 
   1  11   1        1.60       -1.48      4.45 o 
   2  11   1       58.97       74.32     11.26 o 
  -4  12   1        1.73       -4.48      5.89 o 
  -3  12   1       13.31       10.27      7.24 o 
  -2  12   1        8.87       10.60      7.01 o 
   0  12   1        0.83       -4.18      5.80 o 
  -1 -12   2        0.93        5.66      7.08 o 
   0 -12   2        2.75        3.52      6.22 o 
   1 -12   2        0.23       -0.72      5.53 o 
   3 -12   2        5.51        1.58      6.85 o 
   4 -12   2       17.90       15.41      7.47 o 
  -2 -11   2        3.00        3.13      6.52 o 
  -1 -11   2       20.67       24.83      7.34 o 
   0 -11   2       58.15       60.03      9.68 o 
   1 -11   2       45.16       51.24      8.50 o 
   2 -11   2        1.43        2.35      3.74 o 
   3 -11   2       22.86       19.63      7.08 o 
   4 -11   2        0.10       -1.68      4.45 o 
   5 -11   2       23.02       18.60      6.85 o 
   6 -11   2       35.65       48.47     10.04 o 
  -4 -10   2       10.24       13.30      7.34 o 
  -3 -10   2       18.85       21.50      7.01 o 
  -2 -10   2       51.04       64.47      9.71 o 
  -1 -10   2       39.42       39.98      7.84 o 
   0 -10   2       62.38       61.84      8.99 o 
   1 -10   2      301.73      279.94     34.49 o 
   2 -10   2       19.56       31.27      8.82 o 
   3 -10   2      147.55      145.71     10.44 o 
   4 -10   2        2.80        3.66      4.77 o 
   5 -10   2       16.11       12.91      6.06 o 
   6 -10   2        0.01        3.26      6.72 o 
  -5  -9   2        4.18        6.45      5.66 o 
  -4  -9   2       14.46       23.48      6.42 o 
  -3  -9   2        2.92        1.05      4.51 o 
  -2  -9   2       72.52       62.17      8.79 o 
  -1  -9   2        0.35        3.06      4.15 o 
   0  -9   2        1.49        5.37      3.98 o 
   1  -9   2      139.68      143.11      8.08 o 
   2  -9   2        4.02        9.16      3.14 o 
   3  -9   2      101.62       91.37      7.34 o 
   4  -9   2       77.35       80.87      9.55 o 
   5  -9   2        6.21        9.68      5.33 o 
   6  -9   2       58.95       48.11      8.59 o 
   7  -9   2       10.06        8.13      6.55 o 
  -5  -8   2       53.50       56.59      4.90 o 
  -4  -8   2      119.03      110.93      5.75 o 
  -3  -8   2       22.47        7.41      7.23 o 
  -2  -8   2       72.76       60.95      8.23 o 
  -1  -8   2     1762.58     1789.04     51.07 o 
   0  -8   2       32.59       36.84      4.09 o 
   1  -8   2      877.75      877.70     19.91 o 
   2  -8   2       78.20       78.91      5.47 o 
   3  -8   2        0.01        1.52      2.30 o 
   4  -8   2        6.92        8.65      2.88 o 
   5  -8   2        9.69       10.27      5.04 o 
   6  -8   2       19.80       26.94      7.15 o 
   7  -8   2        2.14        1.38      5.66 o 
  -6  -7   2       36.62       50.42      4.77 o 
  -5  -7   2       47.05       50.79      4.38 o 
  -4  -7   2        6.34        9.89      2.39 o 
  -3  -7   2      526.00      536.69     10.94 o 
  -2  -7   2       38.80       43.42      3.96 o 
  -1  -7   2      247.49      238.43      5.71 o 
   0  -7   2        0.04        1.33      1.86 o 
   1  -7   2        5.93        3.05      2.01 o 
   2  -7   2      184.33      186.22     12.58 o 
   3  -7   2       32.99       32.80      3.66 o 
   4  -7   2       36.07       41.96      5.33 o 
   5  -7   2       11.91       19.66      5.27 o 
   6  -7   2       64.94       62.93      8.66 o 
   7  -7   2        0.68       -3.62      4.74 o 
   8  -7   2       19.60       19.30      7.57 o 
  -7  -6   2        3.14        8.86      3.28 o 
  -6  -6   2        8.19        5.74      2.51 o 
  -5  -6   2       79.88       76.57      4.83 o 
  -4  -6   2      171.18      164.16      5.74 o 
  -3  -6   2     1662.66     1724.60     25.50 o 
  -2  -6   2       94.10       78.05      3.42 o 
  -1  -6   2      695.85      758.16     10.49 o 
   0  -6   2       14.18       18.44      1.58 o 
   1  -6   2        0.12        0.67      0.71 o 
   2  -6   2      171.22      194.55      6.73 o 
   3  -6   2       42.82       41.24      6.50 o 
   4  -6   2       46.23       58.66      4.36 o 
   5  -6   2      178.48      179.40      7.24 o 
   6  -6   2       22.90       27.82      5.96 o 
   7  -6   2        4.75        1.12      4.58 o 
   8  -6   2        6.87        5.93      5.93 o 
  -7  -5   2        0.81        0.26      3.08 o 
  -6  -5   2        5.89        5.89      2.53 o 
  -5  -5   2      646.55      663.89     13.33 o 
  -4  -5   2      349.04      334.80      8.02 o 
  -3  -5   2       43.85       39.29      3.51 o 
  -2  -5   2       20.08       25.17      2.08 o 
  -1  -5   2      604.57      635.67      9.23 o 
   0  -5   2      553.35      582.43      7.81 o 
   1  -5   2       93.73       83.05      2.54 o 
   2  -5   2       16.18       13.47      2.07 o 
   3  -5   2      129.50      128.10      2.79 o 
   4  -5   2      792.36      863.27     11.52 o 
   5  -5   2       18.36       13.96      3.49 o 
   6  -5   2      134.27      114.56      9.52 o 
   7  -5   2        1.21        3.06      4.45 o 
   8  -5   2        5.60       11.62      6.65 o 
  -7  -4   2      140.91      145.74      8.15 o 
  -6  -4   2       74.60       77.31      4.93 o 
  -5  -4   2      461.08      472.35     10.46 o 
  -4  -4   2       30.94       38.47      3.04 o 
  -3  -4   2        1.04        2.09      1.14 o 
  -2  -4   2      548.29      588.14      8.15 o 
  -1  -4   2        1.16        0.88      0.80 o 
   0  -4   2     2624.41     2799.55     31.06 o 
   1  -4   2      712.67      738.98     14.76 o 
   2  -4   2      882.79      935.52     11.18 o 
   3  -4   2      846.57      891.62     11.25 o 
   4  -4   2        4.81        3.89      1.02 o 
   5  -4   2        2.15        3.21      1.15 o 
   6  -4   2       50.20       51.83      3.24 o 
   7  -4   2       12.41       21.86      5.53 o 
  -8  -3   2        2.32        4.81      3.79 o 
  -7  -3   2      219.02      232.05      8.00 o 
  -6  -3   2      300.38      313.32     13.71 o 
  -5  -3   2        2.34        0.58      1.40 o 
  -4  -3   2       78.30       77.42      6.06 o 
  -3  -3   2       37.90       44.68      2.59 o 
  -2  -3   2      979.71     1035.26     15.05 o 
  -1  -3   2      768.03      768.30      9.55 o 
   0  -3   2        3.04        2.12      0.51 o 
   1  -3   2      701.55      746.77     14.34 o 
   2  -3   2     1301.67     1352.99     15.66 o 
   3  -3   2        0.88        0.07      1.16 o 
   4  -3   2       21.40       21.61      1.63 o 
   5  -3   2        8.30        6.31      2.20 o 
   6  -3   2      129.79      140.02      6.92 o 
   7  -3   2        7.95        6.09      2.35 o 
   8  -3   2        0.89       -1.07      3.27 o 
  -8  -2   2        0.05       -0.79      2.69 o 
  -7  -2   2      121.77      132.66      6.23 o 
  -6  -2   2        4.66        5.61      3.41 o 
  -5  -2   2        0.07       -1.55      1.03 o 
  -4  -2   2        0.14        0.46      0.92 o 
  -3  -2   2      373.57      381.39      7.26 o 
  -2  -2   2      835.24      845.84     12.41 o 
  -1  -2   2     1686.30     1761.70     19.81 o 
   0  -2   2    10836.47    10979.04    118.64 o 
   1  -2   2     1381.01     1329.28     14.98 o 
   2  -2   2      103.16       93.40      2.04 o 
   3  -2   2      282.30      295.12      4.88 o 
   4  -2   2      349.55      347.10      8.94 o 
   5  -2   2       17.32       20.89      2.14 o 
   6  -2   2      256.32      230.16      6.46 o 
   7  -2   2        4.05        0.90      2.15 o 
   8  -2   2        7.06        9.16      3.83 o 
  -8  -1   2       53.75       56.75      5.95 o 
  -7  -1   2       13.74       15.26      4.17 o 
  -6  -1   2        0.48       -0.74      1.47 o 
  -5  -1   2        4.21        3.17      2.58 o 
  -4  -1   2     1094.68     1102.45     18.16 o 
  -3  -1   2       63.44       55.32      2.35 o 
  -2  -1   2     1088.12     1128.70     15.13 o 
  -1  -1   2      103.82       93.78      1.81 o 
   0  -1   2      625.26      580.68      7.70 o 
   1  -1   2      769.38      871.28     15.24 o 
   3  -1   2      519.54      555.71      8.99 o 
   4  -1   2      184.31      179.31      5.10 o 
   5  -1   2       16.85       16.32      1.68 o 
   6  -1   2       94.34       87.20      4.35 o 
   7  -1   2      124.71      120.27      5.70 o 
  -8   0   2        6.78        9.82      3.41 o 
  -7   0   2       14.57       21.84      3.79 o 
  -6   0   2       40.76       46.35      3.30 o 
  -5   0   2       99.89      106.99      5.03 o 
  -4   0   2      148.36      156.13      3.56 o 
  -3   0   2      283.43      300.22      4.86 o 
  -2   0   2     5843.59     6441.24     81.25 o 
  -1   0   2     2464.24     2364.35     25.94 o 
   0   0   2       12.40       11.08      0.60 o 
   1   0   2      170.54      154.24      2.97 o 
   2   0   2       14.58        9.99      1.07 o 
   3   0   2       41.57       44.57      1.90 o 
   4   0   2     1687.14     1619.62     19.98 o 
   5   0   2      402.00      396.14      8.70 o 
   6   0   2      205.52      194.16      6.13 o 
   7   0   2        2.89       10.64      4.94 o 
   8   0   2       19.51       19.68      4.20 o 
  -9   1   2        4.03        1.87      3.85 o 
  -8   1   2       11.70        9.96      3.40 o 
  -7   1   2       35.51       34.81      4.66 o 
  -6   1   2       26.26       25.54      3.33 o 
  -5   1   2        1.90        2.34      1.23 o 
  -4   1   2     1109.98     1223.42     15.44 o 
  -3   1   2       10.58       14.08      1.07 o 
  -2   1   2     1242.90     1311.26     15.22 o 
  -1   1   2      396.79      463.89      6.86 o 
   0   1   2     4008.29     3766.65     40.89 o 
   1   1   2     1446.47     1422.29     18.75 o 
   2   1   2       88.56       87.73      2.21 o 
   3   1   2        1.27        2.99      0.78 o 
   4   1   2      473.91      463.83     10.69 o 
   5   1   2      152.64      174.16     10.04 o 
   6   1   2      125.13      114.68      8.60 o 
   7   1   2       34.26       36.39      4.98 o 
   8   1   2        7.29        7.79      3.02 o 
  -9   2   2        0.72        1.04      3.53 o 
  -8   2   2        1.63       -0.97      3.09 o 
  -7   2   2        1.16        2.36      2.45 o 
  -6   2   2       84.25       82.91      4.00 o 
  -5   2   2        1.77        4.31      1.33 o 
  -4   2   2        3.50        2.17      0.86 o 
  -3   2   2      868.63      934.10     11.74 o 
  -2   2   2     1447.24     1519.88     20.21 o 
  -1   2   2     1464.21     1534.25     17.49 o 
   0   2   2       74.73       62.47      1.67 o 
   1   2   2     1369.83     1426.76     16.74 o 
   2   2   2      152.56      141.43      3.51 o 
   3   2   2     2621.64     2773.55     32.04 o 
   4   2   2       44.08       38.85      2.79 o 
   5   2   2      156.88      153.66      5.49 o 
   6   2   2       71.62       71.50      5.09 o 
   7   2   2        0.69        0.25      2.29 o 
   8   2   2       16.94       18.89      3.90 o 
  -9   3   2        8.05        7.09      4.13 o 
  -8   3   2        1.73       -1.20      2.96 o 
  -7   3   2       10.07       15.24      3.33 o 
  -6   3   2      123.27      128.89      4.74 o 
  -5   3   2      243.04      234.96      7.91 o 
  -4   3   2      178.69      178.78      3.77 o 
  -3   3   2      158.19      169.38      3.30 o 
  -2   3   2        3.80        2.60      1.16 o 
  -1   3   2      111.70      109.66      4.34 o 
   0   3   2        9.78        4.40      0.82 o 
   1   3   2     3602.98     3904.28     43.30 o 
   2   3   2      207.08      207.75      4.06 o 
   3   3   2      259.54      298.38      5.51 o 
   4   3   2        3.01        3.73      1.40 o 
   5   3   2        0.06        1.21      1.62 o 
   6   3   2       56.96       62.99      8.99 o 
   7   3   2        1.01        1.27      2.40 o 
  -9   4   2        3.21        7.11      4.38 o 
  -8   4   2        3.30        3.72      3.63 o 
  -7   4   2        0.92        0.87      2.04 o 
  -6   4   2       90.69       76.56      4.08 o 
  -5   4   2      107.60      107.36      6.34 o 
  -3   4   2        3.28        2.68      0.83 o 
  -2   4   2      361.93      370.83      5.66 o 
   0   4   2       70.60       79.39      2.33 o 
   1   4   2     1170.56     1263.11     15.68 o 
   2   4   2       26.22       35.97      1.95 o 
   3   4   2       40.68       46.43      3.01 o 
   4   4   2       10.15       12.17      2.14 o 
   5   4   2        0.51        1.70      1.70 o 
   6   4   2       60.13       62.22      4.73 o 
   7   4   2       19.94       20.90      3.58 o 
  -7   5   2      134.99      123.76      5.50 o 
  -5   5   2       66.62       67.22      3.51 o 
  -4   5   2        8.71        9.90      1.60 o 
  -3   5   2       15.76       17.57      1.51 o 
  -2   5   2       79.64       82.77      2.49 o 
  -1   5   2     3659.33     4011.58     44.81 o 
   0   5   2      173.15      115.61      6.68 o 
   1   5   2      333.81      382.81      6.46 o 
   2   5   2       29.06       29.62      1.97 o 
   3   5   2        2.12        2.76      1.49 o 
   4   5   2       95.72       86.07      6.02 o 
   5   5   2       35.87       40.13      3.89 o 
   6   5   2       36.53       37.28      4.24 o 
   7   5   2        1.72        2.18      2.94 o 
  -8   6   2       25.09       22.79      7.38 o 
  -7   6   2       40.54       46.33      7.87 o 
  -6   6   2       55.63       44.29      7.01 o 
  -5   6   2       15.77       19.63      2.68 o 
  -4   6   2       99.16       89.45      3.53 o 
  -3   6   2       25.98       32.94      2.00 o 
  -2   6   2       50.28       47.18      2.48 o 
  -1   6   2      112.37      116.32      3.23 o 
   1   6   2       80.31       76.27      2.92 o 
   2   6   2      185.12      210.57      5.91 o 
   3   6   2       60.93       57.44      3.76 o 
   4   6   2        5.60        4.16      2.08 o 
   5   6   2       27.56       34.78      3.93 o 
   6   6   2       13.38       12.32      5.66 o 
  -8   7   2       48.24       39.91      9.12 o 
  -7   7   2        0.38       -2.44      5.30 o 
  -6   7   2       50.48       42.77      7.51 o 
  -5   7   2       30.27       36.52      6.65 o 
  -4   7   2        3.28        2.37      3.19 o 
  -3   7   2      498.73      496.39      9.16 o 
  -2   7   2      128.13      134.88      4.78 o 
  -1   7   2       11.66       19.89      1.83 o 
   0   7   2      252.34      256.27      6.13 o 
   1   7   2      186.01      168.20      8.27 o 
   2   7   2       38.32       41.48      4.05 o 
   3   7   2       99.89      114.94      5.32 o 
   4   7   2       22.48       19.36      3.10 o 
   5   7   2        1.85        3.79      2.54 o 
   6   7   2        4.92        6.80      3.26 o 
  -8   8   2        6.18        2.86      7.38 o 
  -7   8   2       18.67       19.53      7.38 o 
  -6   8   2        4.58        6.68      4.77 o 
  -5   8   2       63.04       68.95      8.89 o 
  -4   8   2       50.17       32.70      6.59 o 
  -3   8   2      112.96       99.21      9.22 o 
  -2   8   2       68.40       61.25      5.48 o 
  -1   8   2       66.27       57.47      2.91 o 
   0   8   2        0.00       -0.66      1.20 o 
   2   8   2       24.09       27.62      3.04 o 
   3   8   2        6.70       12.98      2.83 o 
   4   8   2       13.14       14.36      3.52 o 
   5   8   2        9.47       19.83      3.84 o 
  -7   9   2        2.75        0.69      6.59 o 
  -6   9   2        2.73        1.91      5.56 o 
  -5   9   2       52.82       53.71      8.73 o 
  -4   9   2       81.51       70.86      9.25 o 
  -3   9   2        5.62        9.68      4.87 o 
  -2   9   2      363.97      356.81     16.89 o 
  -1   9   2      123.98      121.31      9.09 o 
   0   9   2       50.49       52.57      5.68 o 
   1   9   2        2.95       12.81      4.45 o 
   2   9   2       16.40       19.53      3.65 o 
   3   9   2       17.74       21.41      3.48 o 
   4   9   2        0.11       -3.24      2.72 o 
  -6  10   2        0.03        6.45      6.98 o 
  -5  10   2       32.96       21.93      7.01 o 
  -4  10   2       13.96        7.97      5.04 o 
  -3  10   2      175.55      172.22     13.27 o 
  -2  10   2       25.43       28.29      6.95 o 
  -1  10   2       39.58       42.27      5.24 o 
   0  10   2        3.89       -5.24      3.49 o 
   1  10   2        0.20        3.69      4.51 o 
   2  10   2        8.87       10.44      6.06 o 
   3  10   2        2.18        3.03      6.55 o 
  -5  11   2        2.90        7.87      5.80 o 
  -4  11   2       21.42       16.27      6.55 o 
  -3  11   2        1.04       -4.28      5.14 o 
  -2  11   2       26.33       18.87      7.47 o 
   0  11   2       17.05       26.15      6.78 o 
   1  11   2       16.30       14.82      6.68 o 
   2  11   2        1.87        8.36      7.11 o 
  -4  12   2        0.27        2.54      6.88 o 
  -3  12   2       10.71       15.08      7.84 o 
  -2  12   2        1.61       -6.82      6.03 o 
  -1 -12   3        0.44       -0.92      5.70 o 
   0 -12   3       17.96       25.12      9.19 o 
   1 -12   3       10.75       12.78      7.01 o 
   2 -12   3        3.44        9.78      6.26 o 
   3 -12   3        1.05       -3.92      5.83 o 
   4 -12   3        0.26       -0.20      4.94 o 
  -2 -11   3        4.55        8.27      6.78 o 
  -1 -11   3        4.18        0.95      5.66 o 
   0 -11   3        0.18       -3.36      4.97 o 
   1 -11   3       83.32       87.75     10.93 o 
   2 -11   3        1.26        0.28      3.50 o 
   3 -11   3       93.09      102.54      7.83 o 
   4 -11   3       20.70       17.81      6.59 o 
   5 -11   3       30.67       26.01      7.87 o 
  -4 -10   3       20.35       13.96      6.88 o 
  -3 -10   3       14.62       13.67      6.45 o 
  -2 -10   3       19.63       18.80      6.65 o 
  -1 -10   3      159.06      157.13     13.37 o 
   0 -10   3        6.85        7.28      5.01 o 
   1 -10   3       36.96       16.94     12.41 o 
   2 -10   3        3.09        1.61      3.22 o 
   3 -10   3       14.74       17.53      4.14 o 
   4 -10   3        0.83        3.49      5.04 o 
   5 -10   3       49.43       52.98      9.15 o 
   6 -10   3        0.61       -1.75      5.76 o 
  -5  -9   3       17.17       13.27      6.39 o 
  -4  -9   3        5.69        4.41      4.97 o 
  -3  -9   3       11.99        9.55      5.56 o 
  -2  -9   3       75.61       74.55      9.58 o 
  -1  -9   3        0.91       -4.69      3.13 o 
   0  -9   3       24.42       21.83      5.43 o 
   1  -9   3      204.58      208.99     15.13 o 
   2  -9   3       85.06       92.41      9.70 o 
   3  -9   3       34.00       37.30      5.58 o 
   4  -9   3        9.32        3.93      3.11 o 
   5  -9   3       74.41       75.87      9.65 o 
   6  -9   3        1.52        4.25      5.04 o 
   7  -9   3       11.85       18.41      7.41 o 
  -5  -8   3       25.27       25.81      3.92 o 
  -4  -8   3        9.67       10.39      2.83 o 
  -3  -8   3      251.77      274.46     15.71 o 
  -2  -8   3        2.09        2.17      3.75 o 
  -1  -8   3       33.21       34.05      6.32 o 
   0  -8   3      176.49      176.27     18.06 o 
   1  -8   3        5.80        7.10      2.53 o 
   2  -8   3        5.50        4.96      2.51 o 
   3  -8   3      619.18      595.13     15.47 o 
   4  -8   3        5.46        6.19      2.84 o 
   5  -8   3      116.51       78.90      9.42 o 
   6  -8   3       15.64       23.45      6.52 o 
   7  -8   3        0.12        1.84      6.42 o 
  -6  -7   3        6.32        9.11      3.14 o 
  -5  -7   3        1.18        1.13      2.40 o 
  -4  -7   3       82.11       91.17      4.92 o 
  -3  -7   3       48.06       20.12     25.75 o 
  -2  -7   3      125.90      133.05      6.18 o 
  -1  -7   3      113.89      119.44      5.01 o 
   0  -7   3       33.86       29.30      3.36 o 
   1  -7   3       13.54       11.41      2.54 o 
   2  -7   3        2.80        0.43      2.83 o 
   3  -7   3       42.32       48.93      5.99 o 
   4  -7   3      298.54      305.77     13.40 o 
   5  -7   3       18.73       24.74      5.35 o 
   6  -7   3        3.99        3.95      4.41 o 
   7  -7   3       34.75       49.49      9.09 o 
   8  -7   3        0.11       -4.45      6.29 o 
  -7  -6   3        1.85        5.23      3.09 o 
  -6  -6   3        0.24        2.21      4.94 o 
  -5  -6   3       28.59       31.85      3.38 o 
  -4  -6   3      165.90      161.96      5.67 o 
  -3  -6   3        0.69        1.47      1.37 o 
  -2  -6   3      411.24      393.76     16.30 o 
  -1  -6   3       53.49       58.50      2.31 o 
   0  -6   3        8.59        8.52      1.49 o 
   1  -6   3     1026.35     1220.03     23.94 o 
   2  -6   3      189.46      190.89      6.81 o 
   3  -6   3      525.92      548.51     13.49 o 
   4  -6   3        9.65        9.01      2.34 o 
   5  -6   3        0.77        0.64      2.04 o 
   6  -6   3        2.83        8.73      3.85 o 
   7  -6   3        0.49        3.49      4.54 o 
   8  -6   3        1.98        3.56      6.75 o 
  -7  -5   3        5.34       12.30      3.38 o 
  -6  -5   3        5.14        5.64      2.36 o 
  -5  -5   3        1.26        2.59      1.86 o 
  -4  -5   3       30.16       30.87      2.83 o 
  -3  -5   3      106.59       97.23      3.79 o 
  -2  -5   3     1029.98     1025.25     15.58 o 
  -1  -5   3       56.62       58.76      2.07 o 
   0  -5   3      113.47      133.38      2.68 o 
   1  -5   3       77.22       79.55      3.84 o 
   2  -5   3      547.36      594.50     13.36 o 
   3  -5   3       71.17       68.10      8.59 o 
   4  -5   3        0.06        1.50      1.69 o 
   5  -5   3       95.25       99.75      5.55 o 
   6  -5   3       49.96       49.80      4.76 o 
   7  -5   3        1.89        4.45      4.68 o 
   8  -5   3       54.68       73.86     10.50 o 
  -7  -4   3        0.17        0.22      2.36 o 
  -6  -4   3       65.71       63.26      4.52 o 
  -5  -4   3       64.22       67.96      4.17 o 
  -4  -4   3       28.11       28.90      2.85 o 
  -3  -4   3       50.37       52.63      3.30 o 
  -2  -4   3       29.49       31.65      1.66 o 
  -1  -4   3      540.61      631.45      8.39 o 
   0  -4   3     1087.66     1305.63     15.23 o 
   1  -4   3      484.33      503.31     11.15 o 
   2  -4   3      106.77      105.01      4.35 o 
   3  -4   3      133.82      124.01      4.88 o 
   4  -4   3       10.56       13.27      1.72 o 
   5  -4   3        7.03        8.92      1.42 o 
   6  -4   3       36.01       34.32      2.53 o 
  -8  -3   3       34.45       30.79      5.58 o 
  -7  -3   3        9.87       12.26      2.87 o 
  -6  -3   3       27.05       31.36      4.30 o 
  -5  -3   3        4.62        3.57      1.55 o 
  -4  -3   3      682.42      649.91     11.64 o 
  -3  -3   3       13.39       18.78      1.78 o 
  -2  -3   3      446.47      513.53      9.63 o 
  -1  -3   3      736.54      779.21      9.75 o 
   0  -3   3       60.90       71.39      1.90 o 
   1  -3   3      113.31      113.47      7.66 o 
   2  -3   3       69.54       65.34      2.17 o 
   3  -3   3      313.64      327.04     10.78 o 
   4  -3   3      141.63      133.28      3.34 o 
   5  -3   3       54.17       45.10      2.48 o 
   6  -3   3       81.13       76.37      5.41 o 
   7  -3   3        0.30        3.78      2.88 o 
  -8  -2   3       10.89        9.43      3.73 o 
  -7  -2   3       44.57       39.10      4.60 o 
  -6  -2   3       18.13       20.45      2.58 o 
  -5  -2   3       29.04       29.54      2.61 o 
  -4  -2   3       19.18       17.41      1.84 o 
  -3  -2   3      694.01      765.02     10.09 o 
  -2  -2   3       87.41       95.31      2.70 o 
  -1  -2   3       77.23       75.46      3.76 o 
   0  -2   3       69.83       53.19      2.06 o 
   1  -2   3      824.53      796.33      9.48 o 
   2  -2   3     1856.10     1922.40     21.91 o 
   3  -2   3       57.30       53.24      1.94 o 
   5  -2   3      132.28      129.29      3.75 o 
   6  -2   3        4.46        6.03      2.02 o 
   7  -2   3        2.09        2.82      1.90 o 
   8  -2   3        0.29        2.70      2.91 o 
  -8  -1   3       46.93       45.91      6.73 o 
  -7  -1   3        5.52        3.79      2.60 o 
  -6  -1   3       92.05       88.82      4.44 o 
  -5  -1   3       17.90       17.28      3.71 o 
  -4  -1   3       18.31       17.97      1.51 o 
  -3  -1   3       41.87       41.87      1.73 o 
  -2  -1   3       30.37       34.66      2.77 o 
  -1  -1   3      858.98      907.22     12.25 o 
   0  -1   3        1.20        1.76      0.69 o 
   1  -1   3     1950.37     1958.69     21.92 o 
   2  -1   3       45.41       44.01      1.60 o 
   3  -1   3     1386.70     1457.59     17.72 o 
   4  -1   3       14.44       18.67      3.00 o 
   5  -1   3       19.59       23.15      3.03 o 
   6  -1   3      138.35      141.18      5.07 o 
   7  -1   3       42.26       37.03      4.16 o 
   8  -1   3       22.59       26.13      3.66 o 
  -8   0   3        9.97        6.02      3.31 o 
  -7   0   3       23.10       17.21      3.35 o 
  -6   0   3        0.43       -1.38      1.72 o 
  -5   0   3      314.21      304.09      8.12 o 
  -4   0   3       58.44       64.49      2.38 o 
  -3   0   3       31.00       29.99      2.06 o 
  -2   0   3      423.46      435.31      6.05 o 
  -1   0   3      501.74      534.71      6.81 o 
   0   0   3     4422.10     4489.60     48.66 o 
   1   0   3      738.36      703.93      8.83 o 
   2   0   3     2700.48     2762.39     31.11 o 
   3   0   3       33.01       31.92      1.72 o 
   4   0   3       30.33       29.33      2.06 o 
   5   0   3       65.49       64.22      3.50 o 
   6   0   3        6.52        7.17      1.97 o 
   7   0   3        6.18        3.46      2.24 o 
   8   0   3       41.07       32.91      4.12 o 
  -9   1   3        0.05        1.68      3.50 o 
  -8   1   3       16.31       18.85      4.04 o 
  -7   1   3        3.76        3.40      2.57 o 
  -6   1   3        0.03        0.40      1.87 o 
  -5   1   3       60.65       61.22      2.64 o 
  -4   1   3       82.76       89.84      2.63 o 
  -3   1   3      139.58      145.78      3.02 o 
  -2   1   3      371.62      375.20      5.30 o 
  -1   1   3      305.78      328.92      4.63 o 
   0   1   3      614.06      636.11      8.04 o 
   1   1   3     2813.59     2915.78     32.50 o 
   2   1   3        6.95        6.39      0.99 o 
   3   1   3        7.21        6.89      0.99 o 
   4   1   3      479.46      481.98      7.94 o 
   5   1   3        2.67       -0.41      1.21 o 
   6   1   3       15.85       12.49      2.33 o 
   7   1   3       17.56       14.36      2.78 o 
   8   1   3       26.10       20.84      3.94 o 
  -9   2   3        8.75        8.01      3.64 o 
  -8   2   3        8.18       12.11      3.43 o 
  -7   2   3       10.42       14.98      3.32 o 
  -6   2   3       80.79       84.63      4.12 o 
  -5   2   3       86.83       85.84      3.73 o 
  -4   2   3       24.01       22.24      1.46 o 
  -3   2   3      106.58      107.56      4.82 o 
  -2   2   3      189.78      179.35      4.06 o 
  -1   2   3       78.13       93.49      2.11 o 
   0   2   3      235.73      260.87      4.22 o 
   1   2   3      487.14      508.56      8.29 o 
   2   2   3      460.07      487.34      7.32 o 
   3   2   3      243.45      230.23      4.67 o 
   4   2   3        7.22        6.68      1.31 o 
   5   2   3        4.93        7.62      1.83 o 
   6   2   3        0.18       -0.05      1.75 o 
   7   2   3        0.67       -1.68      2.06 o 
   8   2   3       71.96       70.99      8.20 o 
  -9   3   3        4.12       -0.17      3.96 o 
  -8   3   3       19.93       15.98      3.98 o 
  -7   3   3       11.81       17.07      4.26 o 
  -6   3   3        9.19        9.57      2.18 o 
  -5   3   3       37.74       39.57      2.88 o 
  -4   3   3        3.87        2.67      1.22 o 
  -3   3   3      136.13      141.84      7.79 o 
  -2   3   3      396.18      445.28      6.30 o 
  -1   3   3       98.77      105.05      3.74 o 
   0   3   3       46.16       40.35      1.69 o 
   1   3   3       33.87       29.81      1.67 o 
   2   3   3      498.45      540.89      8.96 o 
   3   3   3      297.89      281.62      5.48 o 
   4   3   3        4.58        3.50      2.32 o 
   5   3   3        0.02        0.28      1.48 o 
   6   3   3       16.82       17.09      3.29 o 
   7   3   3       26.96       31.32      3.94 o 
  -9   4   3        1.23        0.73      3.97 o 
  -8   4   3        1.98        2.07      3.54 o 
  -7   4   3        2.20        3.16      2.35 o 
  -6   4   3       31.08       30.81      2.91 o 
  -5   4   3       25.05       20.45      3.07 o 
  -4   4   3        1.23        0.72      1.10 o 
  -3   4   3       84.74       86.91      4.91 o 
  -2   4   3       25.99       28.15      1.85 o 
  -1   4   3       14.14       14.42      1.25 o 
   0   4   3     2397.96     2600.93     29.91 o 
   1   4   3      240.73      249.73      4.80 o 
   2   4   3       25.88       24.07      2.04 o 
   3   4   3      108.24      101.73      4.11 o 
   4   4   3        1.98        0.52      1.49 o 
   5   4   3       20.33       21.52      2.95 o 
   6   4   3       43.50       40.71      4.15 o 
   7   4   3        1.60        4.99      3.06 o 
  -8   5   3        3.36        4.47      3.56 o 
  -7   5   3        7.52        9.41      3.16 o 
  -6   5   3       28.64       36.54      4.14 o 
  -5   5   3        3.05        2.47      1.60 o 
  -4   5   3        2.71        0.01      1.21 o 
  -3   5   3       12.81        2.73      2.59 o 
  -1   5   3      197.40      205.09      4.23 o 
   0   5   3       65.00       76.10      2.58 o 
   1   5   3      311.34      298.40      7.05 o 
   2   5   3       37.17       39.90      3.72 o 
   3   5   3       62.44       71.41      4.76 o 
   4   5   3      139.91      148.15      8.09 o 
   5   5   3        0.87        2.59      2.28 o 
   6   5   3       27.10       22.55      3.46 o 
  -8   6   3       36.53       37.01      8.33 o 
  -7   6   3        9.70        6.65      5.24 o 
  -6   6   3        0.03       -2.21      1.83 o 
  -5   6   3       24.07       25.03      2.68 o 
  -4   6   3        7.29        7.75      2.03 o 
  -3   6   3        1.31       -0.56      1.30 o 
  -2   6   3      294.77      295.60      7.36 o 
  -1   6   3       74.00       58.91      6.06 o 
   0   6   3        9.33        9.26      1.44 o 
   1   6   3       57.07       44.80      4.73 o 
   2   6   3      300.89      299.14      7.36 o 
   3   6   3       40.67       36.77      3.95 o 
   4   6   3       98.68       87.78      5.09 o 
   5   6   3        0.17        1.16      2.30 o 
   6   6   3       10.17        6.81      4.20 o 
  -8   7   3        8.92       -1.88      6.39 o 
  -7   7   3       26.43       31.97      7.84 o 
  -6   7   3        4.01        3.03      4.87 o 
  -5   7   3       31.17       27.89      5.83 o 
  -4   7   3      115.92      106.67      4.24 o 
  -3   7   3       63.62       73.21      4.92 o 
  -2   7   3        3.94        4.70      1.38 o 
  -1   7   3       56.37       56.29      2.75 o 
   0   7   3        1.33       -0.27      1.82 o 
   1   7   3       30.02       31.47      2.39 o 
   2   7   3        7.55        5.02      2.69 o 
   3   7   3       57.36       65.12      4.35 o 
   4   7   3       21.00       15.39      3.81 o 
   5   7   3        2.29       -1.03      2.33 o 
  -7   8   3        3.61       -3.00      5.63 o 
  -6   8   3        1.32       -2.34      4.41 o 
  -5   8   3      199.13      182.19     12.88 o 
  -4   8   3       18.17       24.17      6.06 o 
  -3   8   3        2.54        5.83      4.25 o 
  -2   8   3       81.34       73.49      3.64 o 
  -1   8   3       41.38       33.09      2.48 o 
   1   8   3      148.74      137.76      7.66 o 
   2   8   3      355.94      334.49     14.20 o 
   3   8   3        7.74        3.28      2.34 o 
   4   8   3       33.99       42.99      4.42 o 
   5   8   3       18.48       27.20      4.11 o 
  -7   9   3        0.16        2.77      7.01 o 
  -6   9   3        1.26       -5.80      5.10 o 
  -5   9   3        0.04       -0.59      4.05 o 
  -4   9   3       21.72       10.27      5.60 o 
  -3   9   3       19.08       18.60      5.86 o 
  -2   9   3        1.82       -3.23      4.15 o 
  -1   9   3       52.41       56.47      7.33 o 
   0   9   3        1.63       -1.14      2.77 o 
   1   9   3        7.69        5.40      2.41 o 
   2   9   3       14.76       20.09      4.83 o 
   3   9   3        0.92       -4.01      2.67 o 
   4   9   3        0.32        2.86      3.16 o 
  -6  10   3        0.04       -6.06      6.19 o 
  -5  10   3       15.62       10.41      5.73 o 
  -4  10   3       15.76       11.36      5.70 o 
  -3  10   3       78.78       84.56     10.21 o 
  -2  10   3       23.31       13.40      6.19 o 
  -1  10   3      205.68      199.51     13.24 o 
   0  10   3      120.28      108.27     10.14 o 
   1  10   3       19.66       15.21      5.96 o 
   2  10   3       27.38       21.63      7.24 o 
   3  10   3        7.02        9.12      7.18 o 
  -5  11   3       30.46       29.67      8.33 o 
  -4  11   3        7.58        4.15      5.80 o 
  -3  11   3       99.62      116.90     12.22 o 
  -2  11   3        4.21        2.07      6.36 o 
   1  11   3        3.28        2.67      5.63 o 
  -3  12   3        0.17        2.93      7.11 o 
  -2  12   3        0.23       -5.43      7.01 o 
  -1 -12   4       10.69       21.63      8.69 o 
   0 -12   4       32.68       27.99      8.53 o 
   1 -12   4        0.00        6.29      6.22 o 
   2 -12   4       29.83       40.17      8.99 o 
   3 -12   4       15.63       15.81      7.34 o 
   4 -12   4        8.78        2.60      5.89 o 
  -2 -11   4        4.19        3.46      7.11 o 
  -1 -11   4       31.48       44.22      8.92 o 
   0 -11   4        0.96        1.88      5.47 o 
   1 -11   4        2.42       11.06      5.47 o 
   2 -11   4       14.71       24.47      5.94 o 
   3 -11   4        7.69        6.97      4.03 o 
   4 -11   4        3.68        2.90      5.37 o 
   5 -11   4        3.33        8.36      6.26 o 
  -4 -10   4        3.59        9.38      6.29 o 
  -3 -10   4        2.15       -2.83      5.07 o 
  -2 -10   4        7.38        6.32      5.33 o 
  -1 -10   4       98.82       95.06     10.90 o 
   0 -10   4       51.05       40.96      8.07 o 
   1 -10   4      149.63      105.82     41.11 o 
   2 -10   4       49.46       48.14     10.72 o 
   3 -10   4        0.31        2.15      3.12 o 
   4 -10   4        1.63        2.26      3.95 o 
   5 -10   4        1.90        1.28      4.87 o 
   6 -10   4       10.94        8.79      6.52 o 
  -5  -9   4       79.79       67.90     10.73 o 
  -4  -9   4       25.01       22.26      6.98 o 
  -3  -9   4       27.74       39.35      7.97 o 
  -2  -9   4        0.03       -0.89      3.98 o 
  -1  -9   4        3.73        9.29      4.84 o 
   0  -9   4      305.02      272.75     15.21 o 
   1  -9   4       91.26       79.37      8.12 o 
   2  -9   4        3.71        2.87      3.28 o 
   3  -9   4       22.87       29.38      4.36 o 
   4  -9   4        5.19        6.89      3.07 o 
   5  -9   4       19.92       27.92      6.52 o 
   6  -9   4        0.36       -1.98      4.77 o 
   7  -9   4       25.05       46.23     10.27 o 
  -5  -8   4        2.49        1.29      2.85 o 
  -4  -8   4        1.18        2.40      5.07 o 
  -3  -8   4      343.52      298.69     16.50 o 
  -2  -8   4       11.93        8.03      4.15 o 
  -1  -8   4       94.28       90.62      9.35 o 
   0  -8   4       13.38       14.42      3.12 o 
   1  -8   4       35.67       40.33      4.25 o 
   2  -8   4      102.72      106.59      9.06 o 
   3  -8   4        2.72        9.55      3.92 o 
   4  -8   4       18.14       15.02      4.31 o 
   5  -8   4        0.92        2.11      2.49 o 
   6  -8   4       14.38       18.97      6.65 o 
   7  -8   4        7.14       16.56      7.47 o 
  -6  -7   4        8.67       11.68      3.31 o 
  -5  -7   4       22.46       13.70      6.22 o 
  -4  -7   4        0.63        1.29      2.25 o 
  -3  -7   4        0.52        2.67      3.82 o 
  -2  -7   4      194.03      185.48      7.77 o 
  -1  -7   4      142.15      143.27      9.91 o 
   0  -7   4       15.20       19.13      4.58 o 
   1  -7   4       59.30       59.03      4.48 o 
   2  -7   4      129.23      143.60      6.38 o 
   3  -7   4       46.92       52.21      5.37 o 
   4  -7   4       59.78       65.73      5.22 o 
   5  -7   4       64.60       56.34      6.52 o 
   7  -7   4        9.42       11.36      5.83 o 
   8  -7   4       14.25       11.23      7.94 o 
  -7  -6   4       11.57       14.57      3.82 o 
  -6  -6   4        0.03        2.96      2.49 o 
  -5  -6   4      121.60      104.80     10.19 o 
  -4  -6   4        4.78        2.96      1.70 o 
  -3  -6   4       28.91       24.70      2.42 o 
  -2  -6   4      384.64      348.79     16.46 o 
  -1  -6   4       64.48       66.28      2.37 o 
   0  -6   4      317.53      302.78      8.74 o 
   1  -6   4       33.12       39.39      3.42 o 
   2  -6   4        2.61        7.74      2.17 o 
   3  -6   4      107.92       92.89      5.28 o 
   4  -6   4      230.61      223.12      8.21 o 
   5  -6   4      106.53      122.06      9.45 o 
   6  -6   4       48.70       43.21      6.19 o 
   8  -6   4       51.55       51.93      9.94 o 
  -7  -5   4       28.11       30.28      4.26 o 
  -6  -5   4       60.37       56.61      4.52 o 
  -5  -5   4       34.09       37.84      3.40 o 
  -4  -5   4       72.57       74.77     11.13 o 
  -3  -5   4        3.32        3.96      1.41 o 
  -2  -5   4       60.72       59.95      3.45 o 
  -1  -5   4      108.00      107.35      2.67 o 
   0  -5   4     1038.41     1236.63     14.83 o 
   1  -5   4      993.31     1055.49     20.93 o 
   2  -5   4     1882.28     1988.82     36.17 o 
   3  -5   4        3.15        0.31      1.46 o 
   4  -5   4       14.70       17.86      3.11 o 
   5  -5   4      137.96      142.32      8.50 o 
   6  -5   4       64.84       58.99      6.27 o 
   7  -5   4        0.02        0.30      5.07 o 
   8  -5   4        3.13        6.19      6.49 o 
  -7  -4   4        3.71        2.54      2.48 o 
  -6  -4   4       13.74       17.57      3.41 o 
  -5  -4   4       55.95       60.75      3.88 o 
  -4  -4   4        4.33        4.82      1.51 o 
  -3  -4   4      140.56      135.11      4.23 o 
  -2  -4   4      148.83      128.30      2.95 o 
  -1  -4   4      115.47      118.27      2.68 o 
   0  -4   4      243.38      244.31      4.27 o 
   1  -4   4       17.74       19.74      2.23 o 
   2  -4   4      183.47      177.42      3.56 o 
   3  -4   4       89.40       79.37      2.24 o 
   4  -4   4      254.35      254.17      5.72 o 
   5  -4   4        0.00        0.08      1.09 o 
   6  -4   4       69.37       74.50      8.69 o 
   7  -4   4        2.96        4.04      2.90 o 
  -8  -3   4       61.29       60.47      6.45 o 
  -7  -3   4       93.75       89.30      7.95 o 
  -6  -3   4       63.28       71.53      4.49 o 
  -5  -3   4        0.95       -0.27      1.68 o 
  -4  -3   4       33.69       31.02      3.20 o 
  -3  -3   4        0.64        0.77      0.91 o 
  -2  -3   4     1979.14     2200.36     25.38 o 
  -1  -3   4     1025.16     1158.49     13.94 o 
   0  -3   4     4875.41     5216.61     56.59 o 
   1  -3   4      828.49      789.17      9.61 o 
   2  -3   4      336.98      329.91      4.91 o 
   3  -3   4      128.08      136.48      3.92 o 
   4  -3   4      412.03      396.83      6.63 o 
   5  -3   4       21.71       25.68      2.11 o 
   6  -3   4       21.68       23.17      2.66 o 
   7  -3   4       19.22       19.59      2.52 o 
  -8  -2   4       20.06       17.22      4.21 o 
  -7  -2   4        4.90        4.89      2.84 o 
  -6  -2   4       37.80       43.41      3.47 o 
  -5  -2   4       66.71       59.49      4.35 o 
  -4  -2   4        0.15        1.09      0.93 o 
  -3  -2   4      263.82      255.58      6.77 o 
  -2  -2   4     1135.55     1273.19     15.40 o 
  -1  -2   4     1571.63     1641.77     18.98 o 
   0  -2   4      394.00      385.46      5.84 o 
   1  -2   4       19.32       18.09      1.24 o 
   2  -2   4      233.54      205.03      4.27 o 
   3  -2   4       45.44       42.66      2.73 o 
   4  -2   4       59.38       54.66      2.43 o 
   5  -2   4        0.30        1.66      1.11 o 
   6  -2   4        0.08       -0.69      1.23 o 
   7  -2   4        2.07        0.28      1.93 o 
   8  -2   4       12.16       16.53      3.23 o 
  -8  -1   4        4.91        9.96      3.22 o 
  -7  -1   4       27.78       33.04      4.41 o 
  -6  -1   4        0.00       -2.42      1.64 o 
  -5  -1   4        3.74        2.65      1.33 o 
  -4  -1   4     1311.09     1420.02     17.78 o 
  -3  -1   4       56.70       44.12      1.86 o 
  -2  -1   4      422.23      420.01      6.13 o 
  -1  -1   4       64.81       54.53      1.90 o 
   0  -1   4      265.62      320.35      4.67 o 
   1  -1   4       50.89       55.98      1.98 o 
   2  -1   4      196.52      192.59      4.42 o 
   3  -1   4      648.47      642.04     11.83 o 
   4  -1   4      437.30      433.49      7.29 o 
   5  -1   4      160.72      149.51      4.39 o 
   6  -1   4       45.36       45.88      3.42 o 
   7  -1   4        1.44        3.59      2.23 o 
   8  -1   4        8.84        9.40      3.01 o 
  -8   0   4        6.19        5.75      3.29 o 
  -7   0   4       13.36       22.71      3.75 o 
  -6   0   4       99.67       89.86      6.57 o 
  -5   0   4       23.95       27.37      3.07 o 
  -4   0   4      316.38      329.30      5.76 o 
  -3   0   4      860.21      889.54     11.53 o 
  -2   0   4       28.29       31.57      1.53 o 
  -1   0   4      227.54      243.83      4.00 o 
   0   0   4      402.34      447.15      5.53 o 
   1   0   4      753.77      800.68     10.18 o 
   2   0   4      146.94      118.40      2.82 o 
   3   0   4      133.33      130.83      3.80 o 
   4   0   4        0.00       -0.44      0.79 o 
   5   0   4      144.90      145.65      4.22 o 
   6   0   4      115.23      103.50      4.90 o 
   7   0   4       13.64       11.63      2.66 o 
   8   0   4        0.35        4.77      3.06 o 
  -8   1   4        2.54        5.80      3.38 o 
  -7   1   4        0.39       -2.82      2.17 o 
  -6   1   4      411.75      415.11     11.33 o 
  -5   1   4       23.56       21.27      2.25 o 
  -4   1   4       96.16       92.18      2.68 o 
  -3   1   4      152.24      140.59      3.62 o 
  -2   1   4      205.65      202.42      3.51 o 
  -1   1   4        0.02        1.88      0.63 o 
   0   1   4       25.89       20.12      1.28 o 
   1   1   4      123.25      131.11      3.28 o 
   2   1   4     1167.45     1210.35     17.97 o 
   3   1   4       30.51       28.83      1.82 o 
   4   1   4       10.24        7.65      1.34 o 
   5   1   4       38.87       32.86      2.88 o 
   6   1   4       99.71       91.04      4.89 o 
   7   1   4        0.02        5.08      2.71 o 
   8   1   4        0.01       -2.80      2.88 o 
  -9   2   4        5.50       10.77      4.16 o 
  -8   2   4       86.25       70.16      6.20 o 
  -7   2   4       54.79       62.25      9.99 o 
  -6   2   4       10.75       12.04      2.24 o 
  -5   2   4        9.87       10.48      1.75 o 
  -4   2   4      178.12      171.73      4.75 o 
  -3   2   4      261.00      275.48      5.86 o 
  -2   2   4      363.62      382.21      9.29 o 
  -1   2   4      831.10      903.33     11.33 o 
   0   2   4     1120.22     1292.00     15.62 o 
   1   2   4      713.47      749.43     10.09 o 
   2   2   4       62.38       61.09      2.62 o 
   3   2   4      217.41      198.32      4.69 o 
   4   2   4       29.59       28.38      2.48 o 
   5   2   4       17.33       18.32      2.45 o 
   6   2   4        1.24        3.75      2.09 o 
   7   2   4        0.01        3.71      2.36 o 
  -9   3   4        0.49        1.57      3.77 o 
  -8   3   4       68.97       71.42      6.29 o 
  -7   3   4       57.91       50.42      8.59 o 
  -6   3   4      179.40      172.97      5.92 o 
  -5   3   4       60.64       67.30      3.63 o 
  -4   3   4      199.68      213.64      5.51 o 
  -3   3   4      115.34      111.81      3.51 o 
  -2   3   4      309.95      330.79      5.14 o 
  -1   3   4     1144.63     1258.71     15.45 o 
   0   3   4      510.78      544.26      7.89 o 
   1   3   4       88.08       83.17      2.60 o 
   2   3   4       75.07       72.26      2.69 o 
   3   3   4      114.86      106.57      3.36 o 
   4   3   4      136.65      145.55      6.17 o 
   5   3   4       27.33       29.16      3.16 o 
   6   3   4        0.29        0.05      2.34 o 
   7   3   4       10.67       17.03      5.14 o 
  -8   4   4        1.72        5.03      3.48 o 
  -7   4   4        0.01       -1.78      2.25 o 
  -6   4   4        1.10        0.85      1.89 o 
  -5   4   4       11.14       14.11      2.19 o 
  -4   4   4       16.46       15.18      1.87 o 
  -3   4   4       20.44       19.92      1.99 o 
  -2   4   4      907.68      975.04     12.62 o 
  -1   4   4      106.85      104.56      2.83 o 
   0   4   4       84.11       97.52      2.84 o 
   1   4   4      211.25      230.32      8.48 o 
   2   4   4     1080.88     1124.54     15.09 o 
   3   4   4       47.23       46.39      2.63 o 
   4   4   4       20.01       20.58      3.27 o 
   5   4   4       21.63       22.80      3.20 o 
   6   4   4       22.84       24.66      3.50 o 
   7   4   4       32.66       44.56      6.23 o 
  -8   5   4       31.12       33.17      6.62 o 
  -7   5   4        9.38        7.19      2.67 o 
  -6   5   4       22.31       24.90      2.93 o 
  -5   5   4       19.30       22.77      2.66 o 
  -4   5   4      410.44      389.53      8.23 o 
  -3   5   4      267.52      256.23      9.22 o 
  -2   5   4      223.15      226.54      5.16 o 
  -1   5   4      147.07      167.53      4.42 o 
   0   5   4      371.69      389.19      7.78 o 
   1   5   4       13.57       14.03      1.56 o 
   2   5   4       30.24       39.79      3.20 o 
   3   5   4       56.27       62.17      4.11 o 
   4   5   4       26.65       24.08      2.96 o 
   5   5   4        0.38       -1.80      1.85 o 
   6   5   4        7.25        8.35      2.82 o 
  -8   6   4        5.14       12.61      6.82 o 
  -7   6   4        0.06       -1.13      2.44 o 
  -6   6   4       68.32       70.61      4.32 o 
  -5   6   4        2.25        0.34      1.94 o 
  -4   6   4       79.14       71.49      7.71 o 
  -3   6   4       19.53        4.06      5.57 o 
  -2   6   4      105.20      108.07      3.98 o 
  -1   6   4      112.20      117.40      3.50 o 
   0   6   4      197.77      203.30      4.78 o 
   1   6   4       61.31       61.81      2.95 o 
   2   6   4       27.56       22.45      2.54 o 
   3   6   4      160.23      143.87      9.00 o 
   4   6   4      139.58      130.33      6.11 o 
   5   6   4       35.40       34.97      4.38 o 
   6   6   4       17.79       16.05      3.45 o 
  -8   7   4        2.40       -6.91      6.82 o 
  -7   7   4        4.85       -1.19      5.89 o 
  -6   7   4       46.06       44.95      7.77 o 
  -5   7   4       17.99       19.35      2.87 o 
  -4   7   4       82.39       84.41      3.99 o 
  -3   7   4      371.22      341.21     10.12 o 
  -1   7   4       46.97       48.35      2.70 o 
   0   7   4        0.28        0.26      1.24 o 
   1   7   4        1.03       -0.46      1.18 o 
   2   7   4      105.72       83.39      4.56 o 
   3   7   4       27.51       27.87      3.37 o 
   4   7   4        3.01        4.24      2.68 o 
   5   7   4       30.43       34.61      4.35 o 
  -7   8   4        0.00        1.25      5.83 o 
  -6   8   4        6.90        3.72      5.27 o 
  -5   8   4        5.74        3.46      4.81 o 
  -4   8   4       44.53       48.24      7.54 o 
  -3   8   4       37.18       36.06      6.75 o 
  -2   8   4       33.91       33.38      2.96 o 
  -1   8   4        0.04        0.65      1.32 o 
   0   8   4      287.59      272.48      6.28 o 
   1   8   4      123.36      124.94      5.18 o 
   2   8   4      102.46       81.94      4.86 o 
   3   8   4       69.49       80.86      7.14 o 
   4   8   4      126.20      125.95      6.67 o 
  -7   9   4       14.39        4.05      7.51 o 
  -6   9   4       25.54       12.81      6.95 o 
  -5   9   4       47.02       35.83      7.38 o 
  -4   9   4        1.69        5.50      5.30 o 
  -3   9   4       82.71       89.73      9.88 o 
  -2   9   4        5.62       -2.54      4.21 o 
  -1   9   4       78.63       69.28      8.59 o 
   0   9   4       13.17        3.74      4.04 o 
   1   9   4       15.69       17.31      2.98 o 
   2   9   4        1.01        1.09      2.59 o 
   3   9   4        0.42       -0.58      2.81 o 
  -6  10   4        2.93        5.70      7.38 o 
  -5  10   4        5.67        6.72      5.89 o 
  -4  10   4        3.42        1.91      4.74 o 
  -3  10   4        0.78       -1.35      5.17 o 
  -2  10   4      102.73      104.19     10.90 o 
  -1  10   4        0.63        2.47      5.66 o 
   1  10   4       80.58       86.37     10.11 o 
   2  10   4       40.63       39.58      8.59 o 
  -5  11   4        4.71        7.24      6.59 o 
  -4  11   4        6.67        2.60      6.45 o 
  -3  11   4       13.23       16.40      7.24 o 
  -2  11   4        0.18        5.89      6.52 o 
   1  11   4        3.04        7.18      6.42 o 
   0 -12   5       26.78       39.94      9.91 o 
   1 -12   5        1.03        6.09      6.55 o 
   2 -12   5       36.08       50.15      9.48 o 
   3 -12   5       33.52       34.00      6.19 o 
  -2 -11   5       54.87       78.40     12.28 o 
  -1 -11   5        2.55       13.43      6.95 o 
   0 -11   5        2.61       18.24      7.18 o 
   1 -11   5      126.82      103.33     12.05 o 
   2 -11   5        2.46       -1.30      3.61 o 
   3 -11   5       13.61       12.20      4.50 o 
   4 -11   5        5.97        9.38      4.34 o 
   5 -11   5        0.34       -0.59      5.73 o 
  -3 -10   5       16.14       23.74      6.78 o 
  -2 -10   5        3.53        6.68      5.99 o 
  -1 -10   5        0.08        2.86      5.17 o 
   0 -10   5       58.91       62.43      9.35 o 
   1 -10   5        2.43        4.99      3.42 o 
   2 -10   5        0.90        1.52      2.97 o 
   3 -10   5       34.52       32.56      5.00 o 
   4 -10   5        2.25        1.57      3.31 o 
   5 -10   5       15.15       17.52      6.22 o 
   6 -10   5        0.63        6.95      5.80 o 
  -4  -9   5       59.96       73.50     10.54 o 
  -3  -9   5        8.26        3.06      4.58 o 
  -2  -9   5      109.12      101.91     11.10 o 
  -1  -9   5      268.78      233.56     14.59 o 
   0  -9   5       80.58       69.02      9.12 o 
   1  -9   5       32.97       30.46      4.79 o 
   2  -9   5      118.27      127.33      9.40 o 
   3  -9   5       22.71       12.78      4.97 o 
   4  -9   5        2.52        9.88      4.41 o 
   5  -9   5       47.44       44.21      6.16 o 
   6  -9   5        1.36       -2.47      4.84 o 
   7  -9   5        0.00       -2.70      6.88 o 
  -5  -8   5        4.02       10.01      5.56 o 
  -4  -8   5        6.53       16.17      6.03 o 
  -3  -8   5        0.02        0.95      4.51 o 
  -2  -8   5       78.15       75.24      9.45 o 
  -1  -8   5      167.13      155.39     11.56 o 
   0  -8   5        4.48        2.90      3.85 o 
   1  -8   5      133.89      138.95      6.67 o 
   2  -8   5      169.63      182.77      7.71 o 
   3  -8   5       83.37       72.93      6.60 o 
   4  -8   5        3.50        1.16      2.48 o 
   5  -8   5        4.42        3.76      3.31 o 
   7  -8   5        0.24        5.56      6.82 o 
  -6  -7   5       14.95       23.66      3.89 o 
  -5  -7   5        1.25       -0.36      2.11 o 
  -4  -7   5       95.69       90.27      6.30 o 
  -3  -7   5       19.56       22.50      2.68 o 
  -2  -7   5       88.71       65.63      8.23 o 
  -1  -7   5        8.49        6.65      3.89 o 
   0  -7   5        5.33        3.41      1.99 o 
   1  -7   5        0.39        1.03      1.72 o 
   2  -7   5        3.35        5.83      4.73 o 
   3  -7   5      243.86      251.90      9.00 o 
   4  -7   5       20.10       23.67      3.74 o 
   5  -7   5        3.37        4.04      2.82 o 
   6  -7   5        1.03        3.57      3.24 o 
  -6  -6   5       28.70       29.02      3.70 o 
  -5  -6   5        0.60        1.34      1.96 o 
  -4  -6   5      120.16      100.73      4.73 o 
  -3  -6   5      115.27      104.66      4.15 o 
  -2  -6   5        2.38        5.87      1.62 o 
  -1  -6   5      134.05      147.03      3.73 o 
   0  -6   5      613.42      610.73     34.38 o 
   1  -6   5       19.75       24.40      2.94 o 
   2  -6   5        6.55        4.00      1.78 o 
   3  -6   5       65.95       72.18      4.90 o 
   4  -6   5       97.61       89.31      6.06 o 
   5  -6   5       14.53       13.58      3.12 o 
   6  -6   5        1.93        1.91      2.59 o 
   7  -6   5       42.90       36.35      8.17 o 
   8  -6   5        1.13       -3.75      6.52 o 
  -7  -5   5        9.88       10.88      3.42 o 
  -6  -5   5        2.43       -0.47      2.04 o 
  -5  -5   5        0.02       -0.24      1.61 o 
  -4  -5   5       30.00       32.75      2.89 o 
  -3  -5   5        0.01       -0.07      1.13 o 
  -2  -5   5      408.69      402.57     16.82 o 
  -1  -5   5        5.03        2.47      0.87 o 
   0  -5   5        5.37        7.30      0.85 o 
   1  -5   5      248.30      279.10      8.12 o 
   2  -5   5       20.32       26.02      2.94 o 
   3  -5   5      280.83      269.37      8.56 o 
   4  -5   5      145.48      139.32      6.38 o 
   5  -5   5        2.00        1.48      1.95 o 
   6  -5   5        0.24        1.67      2.95 o 
   7  -5   5        0.40        0.18      3.00 o 
   8  -5   5        4.47        0.89      6.36 o 
  -7  -4   5        0.08        0.92      3.03 o 
  -6  -4   5       53.45       49.61      4.07 o 
  -5  -4   5       34.99       35.11      4.01 o 
  -4  -4   5        9.26        6.27      3.22 o 
  -3  -4   5       35.26       41.11      2.68 o 
  -2  -4   5       43.55       47.85      3.44 o 
  -1  -4   5     1489.72     1675.86     19.84 o 
   0  -4   5        1.13        3.38      1.25 o 
   1  -4   5       61.16       58.46      1.83 o 
   2  -4   5      119.59      120.57      2.44 o 
   3  -4   5        1.53        2.01      0.78 o 
   4  -4   5      164.36      168.71      3.93 o 
   5  -4   5       72.18       79.67      5.40 o 
   6  -4   5       11.65       15.26      3.20 o 
   7  -4   5       28.72       22.23      4.51 o 
  -8  -3   5        0.25       -4.84      3.31 o 
  -7  -3   5        5.81        4.80      2.97 o 
  -6  -3   5       46.43       38.43      4.25 o 
  -5  -3   5        7.69        9.60      2.72 o 
  -4  -3   5      138.64      147.40      5.28 o 
  -3  -3   5      351.50      379.21      6.20 o 
  -2  -3   5       51.13       48.77      3.16 o 
  -1  -3   5        3.54        2.16      0.75 o 
   0  -3   5        4.72        4.11      0.73 o 
   1  -3   5      136.53      153.91      3.68 o 
   2  -3   5        6.53        6.82      0.87 o 
   3  -3   5       49.82       44.52      1.94 o 
   4  -3   5       10.62        9.80      1.33 o 
   5  -3   5       63.66       62.46      2.99 o 
   6  -3   5       72.78       75.85      3.63 o 
   7  -3   5        1.12        4.26      4.36 o 
   8  -3   5        0.11       -4.48      5.56 o 
  -8  -2   5        4.41        5.32      4.23 o 
  -7  -2   5       23.68       35.31      4.57 o 
  -6  -2   5        0.86        0.20      1.94 o 
  -5  -2   5        0.01        0.61      1.17 o 
  -4  -2   5        0.58       -0.84      1.11 o 
  -3  -2   5      376.65      405.49      7.32 o 
  -2  -2   5      275.40      306.93      7.74 o 
  -1  -2   5      276.26      285.31      4.66 o 
   0  -2   5      742.32      810.17     10.22 o 
   1  -2   5      214.88      207.85      4.27 o 
   2  -2   5      588.93      609.14      8.40 o 
   3  -2   5      471.45      470.59      7.31 o 
   4  -2   5       50.41       44.79      2.34 o 
   5  -2   5       50.51       46.96      2.75 o 
   6  -2   5       44.75       43.70      3.04 o 
   7  -2   5        4.07        6.36      2.45 o 
   8  -2   5        2.92        1.29      2.79 o 
  -8  -1   5        2.04        3.62      3.07 o 
  -7  -1   5       17.56       18.24      5.58 o 
  -6  -1   5       24.51       26.76      3.51 o 
  -5  -1   5      296.41      304.03      7.20 o 
  -4  -1   5       27.17       26.82      1.78 o 
  -3  -1   5        3.19        3.72      0.93 o 
  -2  -1   5        1.35        1.47      0.76 o 
  -1  -1   5      331.25      305.52      5.58 o 
   0  -1   5      267.11      274.59      4.46 o 
   1  -1   5      533.86      471.56      8.34 o 
   2  -1   5       26.10       33.50      2.21 o 
   3  -1   5      477.17      456.90     10.20 o 
   4  -1   5       28.45       30.02      2.08 o 
   5  -1   5       48.24       41.34      3.07 o 
   6  -1   5        4.44        4.37      1.77 o 
   7  -1   5        9.40        4.78      2.57 o 
   8  -1   5        2.07        3.72      2.92 o 
  -8   0   5        0.00        0.24      3.01 o 
  -7   0   5        3.91        5.45      2.81 o 
  -6   0   5       64.92       60.67     15.16 o 
  -5   0   5       15.11       15.33      3.08 o 
  -4   0   5        0.38        0.37      0.84 o 
  -3   0   5      205.37      199.47      4.00 o 
  -2   0   5     1010.29     1066.75     13.26 o 
  -1   0   5      490.80      483.17      6.85 o 
   0   0   5        3.74        1.46      0.66 o 
   1   0   5     2635.44     2572.68     29.31 o 
   2   0   5       28.29       30.30      1.74 o 
   3   0   5      152.53      131.02      3.44 o 
   4   0   5      260.35      237.44      6.09 o 
   5   0   5       62.27       63.66      3.20 o 
   6   0   5       28.54       33.75      3.31 o 
   7   0   5       35.46       41.64      3.97 o 
   8   0   5       70.91       75.88      5.66 o 
  -8   1   5        1.25        3.43      3.11 o 
  -7   1   5        5.64        3.31      2.91 o 
  -6   1   5       24.54       29.63      4.46 o 
  -5   1   5        5.37        3.43      1.78 o 
  -4   1   5       60.12       59.96      3.08 o 
  -3   1   5       32.55       28.86      1.50 o 
  -2   1   5      344.58      339.31      7.40 o 
  -1   1   5     1036.13     1005.49     12.54 o 
   0   1   5        3.52        4.64      2.11 o 
   1   1   5       55.06       57.91      3.46 o 
   2   1   5       74.53       77.08      2.53 o 
   3   1   5       46.36       39.23      2.56 o 
   4   1   5        1.64        0.41      1.05 o 
   5   1   5        0.59       -0.80      1.27 o 
   6   1   5       20.56       26.40      3.20 o 
   7   1   5        0.05       -0.84      2.21 o 
  -8   2   5       23.66       31.62      4.91 o 
  -7   2   5        1.45        0.95      2.68 o 
  -6   2   5        4.55        2.06      1.78 o 
  -5   2   5      130.73      128.57      6.29 o 
  -4   2   5       51.54       52.71      3.03 o 
  -3   2   5      381.37      393.49      7.67 o 
  -2   2   5        0.14        0.52      0.69 o 
  -1   2   5     1018.42     1058.81     13.33 o 
   0   2   5      280.32      261.11      4.71 o 
   1   2   5       59.49       60.43      2.35 o 
   2   2   5       66.61       60.59      2.53 o 
   3   2   5      140.64      124.34      3.61 o 
   4   2   5       17.85       16.96      1.80 o 
   5   2   5      130.86      127.12      5.39 o 
   6   2   5       27.68       28.71      3.46 o 
   7   2   5       74.60       77.35      7.59 o 
  -8   3   5        2.16        4.16      3.67 o 
  -7   3   5        3.98        3.82      2.95 o 
  -6   3   5        7.42        5.99      2.50 o 
  -5   3   5       59.38       63.82      3.66 o 
  -4   3   5      611.58      600.80     10.92 o 
  -3   3   5       24.50       15.04      1.80 o 
  -2   3   5      226.91      220.84      4.05 o 
  -1   3   5      331.03      336.79      5.67 o 
   0   3   5        0.47        0.78      0.75 o 
   1   3   5     1169.44     1194.65     15.48 o 
   2   3   5        1.35        0.89      0.92 o 
   3   3   5      217.97      229.74      6.32 o 
   4   3   5       68.30       70.38      4.13 o 
   5   3   5       84.08       81.24      6.79 o 
   6   3   5       36.45       37.46      5.22 o 
   7   3   5       45.54       48.63      5.05 o 
  -8   4   5        8.23        8.82      3.60 o 
  -7   4   5        0.00        1.47      2.34 o 
  -6   4   5       17.76       15.04      2.50 o 
  -5   4   5      119.99      103.20      4.53 o 
  -4   4   5       98.95       91.65      6.65 o 
  -3   4   5       34.98       43.79      4.05 o 
  -2   4   5        9.29        9.35      1.13 o 
  -1   4   5       39.79       43.20      3.15 o 
   0   4   5        5.83        4.63      1.29 o 
   1   4   5       29.24       26.75      1.96 o 
   2   4   5        0.00        0.86      1.00 o 
   3   4   5      152.43      139.82      5.46 o 
   4   4   5        0.97        0.49      1.68 o 
   5   4   5       71.00       71.53      4.84 o 
   6   4   5       10.53        9.03      2.81 o 
  -8   5   5       11.70       12.76      4.23 o 
  -7   5   5        6.46        8.90      2.73 o 
  -6   5   5       37.05       46.60      3.80 o 
  -5   5   5       34.63       34.12      3.08 o 
  -4   5   5       47.75       45.31      3.11 o 
  -3   5   5      225.84      215.75      5.68 o 
  -2   5   5       92.02       91.70      5.39 o 
  -1   5   5      278.28      287.96      9.20 o 
   0   5   5       85.29       82.28      3.12 o 
   1   5   5      208.95      189.51      5.36 o 
   2   5   5        0.11       -0.91      1.03 o 
   3   5   5      206.01      202.82      7.39 o 
   4   5   5       33.76       35.52      4.53 o 
   5   5   5      146.60      133.48      6.55 o 
   6   5   5        0.21       -3.50      2.33 o 
  -8   6   5        0.01       -2.04      5.60 o 
  -7   6   5        0.25        1.10      2.52 o 
  -6   6   5       56.31       61.61      5.95 o 
  -5   6   5        6.22        5.93      2.05 o 
  -4   6   5       93.53       92.59      4.88 o 
  -3   6   5       11.58       13.61      2.52 o 
  -2   6   5        2.88        2.86      1.53 o 
  -1   6   5        8.54       11.25      1.60 o 
   0   6   5        0.46       -1.02      1.08 o 
   1   6   5      325.48      277.05      7.00 o 
   2   6   5      106.41       80.47      4.60 o 
   3   6   5       74.22       56.84      4.77 o 
   4   6   5        3.24        2.46      2.29 o 
   5   6   5        1.11       -1.80      2.25 o 
  -8   7   5        0.88        3.33      7.38 o 
  -7   7   5        6.39        9.02      5.83 o 
  -6   7   5       10.45       12.88      5.83 o 
  -5   7   5        0.03       -1.21      1.82 o 
  -4   7   5        7.45        1.56      3.22 o 
  -3   7   5       51.77       57.31      3.57 o 
  -2   7   5       68.85       66.00      3.79 o 
  -1   7   5       33.54       31.70      2.51 o 
   0   7   5       24.96       23.72      2.31 o 
   1   7   5       13.16       10.42      2.12 o 
   2   7   5        0.01       -0.15      1.93 o 
   3   7   5       72.37       65.58      4.79 o 
   4   7   5        0.13        0.84      2.52 o 
   5   7   5        0.00        2.34      3.33 o 
  -7   8   5        0.79        9.65      6.98 o 
  -6   8   5       24.86       35.73      7.71 o 
  -5   8   5        7.19        0.03      4.25 o 
  -4   8   5        0.78       -5.29      3.52 o 
  -3   8   5       69.54       63.56      3.93 o 
  -2   8   5       15.64        4.70      4.60 o 
  -1   8   5      359.98      322.68     11.61 o 
   0   8   5      137.54      108.41      5.09 o 
   1   8   5      260.26      244.70      7.35 o 
   2   8   5       26.10       38.97      3.86 o 
   3   8   5        6.32        4.93      2.78 o 
   4   8   5       13.86       23.64      3.98 o 
  -6   9   5        0.02        7.28      6.59 o 
  -5   9   5       21.33       29.31      7.18 o 
  -4   9   5        6.59        1.55      4.58 o 
  -3   9   5       28.95       36.55      7.51 o 
  -2   9   5      103.27      116.63     11.10 o 
  -1   9   5        0.00        2.40      2.26 o 
   0   9   5        0.04        2.19      2.10 o 
   1   9   5        3.51        1.78      2.54 o 
   2   9   5        9.21        6.85      3.05 o 
   3   9   5        8.51        5.45      3.01 o 
  -6  10   5        0.03        5.30      7.77 o 
  -5  10   5       42.41       46.69      9.68 o 
  -4  10   5       33.48       30.00      7.97 o 
  -3  10   5       56.03       48.27      8.59 o 
  -2  10   5        4.35        0.76      5.33 o 
  -1  10   5      129.68      160.66     12.94 o 
   1  10   5        7.98        9.25      5.89 o 
   2  10   5       19.11       20.35      3.92 o 
  -4  11   5       12.26       22.16      7.61 o 
  -3  11   5       29.84       46.69      9.48 o 
  -2  11   5        0.34       -0.13      6.06 o 
   0 -12   6        3.81        5.30      7.61 o 
   1 -12   6        0.90        0.07      6.62 o 
   2 -12   6        3.03        7.18      7.08 o 
   3 -12   6        5.54        1.37      4.67 o 
  -2 -11   6       42.95       60.88     11.20 o 
  -1 -11   6       41.50       55.71     10.77 o 
   0 -11   6        4.28        2.50      6.03 o 
   1 -11   6        1.11       -4.38      4.87 o 
   2 -11   6       13.10        6.84      4.29 o 
   3 -11   6      196.16      210.14     10.54 o 
   4 -11   6        3.68        3.61      3.73 o 
   5 -11   6       26.98       25.82      7.74 o 
  -3 -10   6       71.14      102.14     12.68 o 
  -2 -10   6        5.71       -5.99      5.27 o 
  -1 -10   6        0.04        7.28      5.76 o 
   0 -10   6       23.25       16.79      6.55 o 
   1 -10   6       51.43       46.28      5.73 o 
   2 -10   6       10.23        8.28      3.63 o 
   3 -10   6        0.17        2.14      3.15 o 
   4 -10   6        8.95        3.38      3.31 o 
   5 -10   6        0.88        2.24      3.50 o 
   6 -10   6        3.01        1.48      4.81 o 
  -4  -9   6       26.75       26.21      7.67 o 
  -3  -9   6        0.03        6.62      5.33 o 
  -2  -9   6        5.68        7.44      5.20 o 
  -1  -9   6       94.95       85.75     10.34 o 
   0  -9   6        0.05        4.45      4.02 o 
   1  -9   6      301.73      280.14     10.26 o 
   2  -9   6       79.26       81.66      6.28 o 
   3  -9   6      159.45      157.38      7.89 o 
   4  -9   6       37.92       37.69      5.10 o 
   5  -9   6        3.72        9.42      3.75 o 
  -5  -8   6        1.64        9.25      6.16 o 
  -4  -8   6       18.25       24.70      6.59 o 
  -3  -8   6       28.63       33.55      7.51 o 
  -2  -8   6       45.74       38.86      7.64 o 
  -1  -8   6       33.99       32.99      6.72 o 
   0  -8   6        1.34        2.73      2.63 o 
   1  -8   6       39.53       45.77     11.41 o 
   2  -8   6       26.12       28.34      3.84 o 
   3  -8   6        9.71        9.51      3.05 o 
   4  -8   6       94.81      101.71      6.93 o 
   5  -8   6      149.70      148.57     13.11 o 
   6  -8   6        4.16        5.66      3.91 o 
  -6  -7   6        8.35        6.44      3.05 o 
  -5  -7   6       12.96       15.42      3.15 o 
  -4  -7   6        0.03        0.63      1.96 o 
  -3  -7   6        5.40       -0.76      4.08 o 
  -2  -7   6        0.56        0.82      3.46 o 
  -1  -7   6       15.33       13.30      4.91 o 
   0  -7   6      201.21      184.57      8.23 o 
   1  -7   6      355.83      345.47     10.90 o 
   2  -7   6       34.35       36.22      5.55 o 
   3  -7   6       40.24       41.96      4.31 o 
   4  -7   6        4.26        3.23      2.24 o 
   5  -7   6        1.09       -0.72      2.82 o 
   6  -7   6        4.40        5.71      3.38 o 
   7  -7   6        2.64       -7.11      5.07 o 
  -6  -6   6        0.58       -0.92      2.39 o 
  -5  -6   6       52.71       47.47      4.07 o 
  -4  -6   6        3.62        1.06      1.86 o 
  -3  -6   6        1.01        0.42      1.42 o 
  -2  -6   6      156.34      148.86      4.47 o 
  -1  -6   6        9.97        6.24      1.92 o 
   0  -6   6       31.85       31.01      7.66 o 
   1  -6   6      104.41      100.19      4.99 o 
   2  -6   6      378.14      378.64     10.88 o 
   3  -6   6      118.79      111.64     10.29 o 
   4  -6   6       17.88       23.09      3.52 o 
   5  -6   6       77.56       88.17      6.26 o 
   6  -6   6        4.85        4.29      3.06 o 
   7  -6   6       31.81       26.70     10.90 o 
  -7  -5   6        7.90       10.81      9.17 o 
  -6  -5   6       56.73       73.22      7.19 o 
  -5  -5   6       46.01       44.13      3.71 o 
  -4  -5   6       21.56       21.57      2.51 o 
  -3  -5   6       29.23       23.44      2.34 o 
  -2  -5   6      139.47      149.50      4.35 o 
  -1  -5   6      367.98      371.15      6.05 o 
   0  -5   6     1288.55     1312.34     15.90 o 
   1  -5   6      119.28      107.10     11.87 o 
   2  -5   6       75.18       86.51      4.99 o 
   3  -5   6        2.78        0.90      1.99 o 
   4  -5   6        0.16        0.92      2.04 o 
   5  -5   6        0.20        1.85      2.16 o 
   6  -5   6       91.59       93.66      6.58 o 
   7  -5   6       11.20       11.90      3.96 o 
   8  -5   6        0.75       -6.12      6.19 o 
  -7  -4   6        4.92        6.37      3.20 o 
  -6  -4   6        9.24       12.36      2.49 o 
  -5  -4   6        3.18        5.54      1.97 o 
  -4  -4   6       55.09       55.76      6.42 o 
  -3  -4   6      114.33      105.75      3.84 o 
  -2  -4   6      213.64      206.88      4.26 o 
  -1  -4   6      189.81      173.36      4.96 o 
   0  -4   6       33.24       27.08      1.41 o 
   1  -4   6       67.68       79.24      2.99 o 
   2  -4   6       16.11       13.78      1.08 o 
   3  -4   6       25.93       25.75      1.58 o 
   4  -4   6       12.43       10.68      2.37 o 
   5  -4   6      147.48      145.70      6.91 o 
   6  -4   6       56.07       61.22     10.26 o 
   7  -4   6        4.71        5.73      3.51 o 
   8  -4   6       11.68       21.70      6.59 o 
  -8  -3   6       22.49       21.37      4.95 o 
  -7  -3   6        7.99       10.69      3.49 o 
  -6  -3   6       44.04       43.68      4.64 o 
  -5  -3   6      161.09      146.70      7.52 o 
  -4  -3   6      453.47      470.72      9.49 o 
  -3  -3   6      257.31      272.09      5.15 o 
  -2  -3   6      652.13      655.65      9.29 o 
  -1  -3   6      215.82      232.60      4.31 o 
   0  -3   6       21.10       31.62      1.79 o 
   1  -3   6        8.86        8.60      0.98 o 
   2  -3   6      199.62      186.95      3.70 o 
   3  -3   6      405.10      425.97      6.89 o 
   4  -3   6        2.42        3.64      1.14 o 
   5  -3   6        8.50        9.00      1.62 o 
   6  -3   6        1.10        0.38      2.69 o 
   7  -3   6        2.91        0.66      3.64 o 
   8  -3   6       42.03       50.68      8.53 o 
  -8  -2   6        0.02       -2.47      3.19 o 
  -7  -2   6       21.93       27.98      4.36 o 
  -6  -2   6        6.07        5.26      2.09 o 
  -5  -2   6       18.61       19.28      2.98 o 
  -4  -2   6       35.50       30.20      2.51 o 
  -3  -2   6        5.94        5.13      1.54 o 
  -2  -2   6       78.53       80.93      3.75 o 
  -1  -2   6      125.89      119.88      2.88 o 
   0  -2   6        4.14        4.74      0.90 o 
   1  -2   6       20.89       20.43      1.35 o 
   2  -2   6      371.78      390.26      6.25 o 
   3  -2   6      226.36      228.77      4.72 o 
   4  -2   6      225.53      214.08      4.96 o 
   5  -2   6       20.81       21.83      2.40 o 
   6  -2   6       31.39       30.52      3.10 o 
   7  -2   6       28.41       28.47      4.82 o 
   8  -2   6        3.45        9.58      6.65 o 
  -8  -1   6        3.62        5.26      3.53 o 
  -7  -1   6       56.21       68.79      5.78 o 
  -6  -1   6        4.80        6.35      2.20 o 
  -5  -1   6      204.99      228.18      7.73 o 
  -4  -1   6       97.19      104.43      3.15 o 
  -3  -1   6      576.67      562.35      8.42 o 
  -2  -1   6      251.99      274.49      4.87 o 
  -1  -1   6       10.19        9.89      1.38 o 
   0  -1   6        0.24       -0.79      0.61 o 
   1  -1   6     2049.03     2199.89     25.60 o 
   2  -1   6      344.86      341.89      5.83 o 
   3  -1   6       51.34       53.19      2.97 o 
   4  -1   6       11.03       14.88      1.67 o 
   5  -1   6       28.49       33.66      2.57 o 
   6  -1   6       39.52       35.08      2.90 o 
   7  -1   6       92.64       93.93      5.42 o 
   8  -1   6        5.91        8.97      3.31 o 
  -8   0   6        4.40        7.76      5.19 o 
  -7   0   6        4.25        5.25      3.23 o 
  -6   0   6        0.12       -1.43      2.06 o 
  -5   0   6        9.97       13.23      2.41 o 
  -4   0   6        1.92        3.29      1.07 o 
  -3   0   6       28.60       27.39      1.71 o 
  -2   0   6      578.22      566.92      8.17 o 
  -1   0   6     2664.38     2794.41     31.79 o 
   0   0   6     2310.66     2559.76     29.34 o 
   1   0   6      458.18      480.66      7.32 o 
   2   0   6       93.46       92.97      3.81 o 
   3   0   6      112.74       97.95      3.12 o 
   4   0   6        7.63        7.61      1.39 o 
   5   0   6      196.59      189.91      5.19 o 
   6   0   6        0.15        1.56      2.52 o 
   7   0   6        1.00        2.60      2.50 o 
  -8   1   6       18.99       21.86      5.70 o 
  -7   1   6       93.31       96.42      8.18 o 
  -6   1   6       86.97       87.22      5.58 o 
  -5   1   6       45.09       41.02      3.02 o 
  -4   1   6       49.27       54.89      3.34 o 
  -3   1   6      297.08      296.47      5.20 o 
  -2   1   6     1629.55     1758.70     22.35 o 
  -1   1   6      353.50      387.51      6.13 o 
   0   1   6       52.67       41.25      1.93 o 
   1   1   6        5.13        5.36      0.98 o 
   2   1   6      201.86      185.36      5.63 o 
   3   1   6       83.44       89.80      3.20 o 
   4   1   6       21.46       20.05      2.60 o 
   5   1   6        2.83        2.50      2.50 o 
   6   1   6        1.79        1.77      2.04 o 
   7   1   6        1.21        0.56      2.48 o 
  -8   2   6        3.31        0.68      3.35 o 
  -7   2   6        0.34        3.84      2.77 o 
  -6   2   6        0.52        0.00      1.93 o 
  -5   2   6       40.05       29.68      2.75 o 
  -4   2   6       11.08       10.72      1.77 o 
  -3   2   6      731.98      757.99     12.58 o 
  -2   2   6      259.76      260.55      4.62 o 
  -1   2   6      576.11      652.13      9.26 o 
   0   2   6        3.87        4.92      0.98 o 
   1   2   6      281.64      275.66      6.02 o 
   2   2   6       21.89       25.77      1.94 o 
   3   2   6      121.46      115.26      4.27 o 
   4   2   6        1.36        0.74      1.22 o 
   5   2   6        0.35       -0.21      2.06 o 
   6   2   6       31.94       34.03      5.30 o 
   7   2   6        0.04        1.61      3.47 o 
  -8   3   6        3.24        1.56      3.09 o 
  -7   3   6        7.83        3.62      2.98 o 
  -6   3   6       10.94       15.54      2.63 o 
  -5   3   6      127.58      120.99      4.81 o 
  -4   3   6      448.18      430.43     13.47 o 
  -3   3   6        9.23       10.95      2.95 o 
  -2   3   6      484.66      465.86      9.71 o 
  -1   3   6      203.86      207.67      5.08 o 
   0   3   6      872.44      871.04     16.28 o 
   1   3   6       20.77       17.45      1.67 o 
   2   3   6       37.74       39.38      2.43 o 
   3   3   6      290.33      285.25      6.21 o 
   4   3   6       45.89       41.69      3.50 o 
   5   3   6        3.64        2.28      2.03 o 
   6   3   6        0.24       -0.40      2.24 o 
   7   3   6        0.05       -2.34      4.25 o 
  -8   4   6        3.42        6.70      6.85 o 
  -7   4   6       18.55       19.88      3.27 o 
  -6   4   6      150.11      164.53      9.70 o 
  -5   4   6       14.46       24.16      2.78 o 
  -4   4   6        6.29        7.90      2.57 o 
  -3   4   6       71.68       71.93      3.56 o 
  -2   4   6        2.08        2.94      1.28 o 
  -1   4   6      137.98      146.53      3.77 o 
   0   4   6      130.47      124.50      3.91 o 
   1   4   6      105.43      104.47      3.42 o 
   2   4   6       54.72       51.08      3.34 o 
   3   4   6       58.85       55.25      3.13 o 
   4   4   6       28.89       30.83      3.25 o 
   5   4   6        1.02        0.80      2.06 o 
   6   4   6        2.00        2.70      2.79 o 
  -8   5   6        1.38        0.79      3.59 o 
  -7   5   6        1.32        7.08      2.76 o 
  -6   5   6        0.05        0.41      2.08 o 
  -5   5   6       27.61       24.99      2.88 o 
  -4   5   6       82.83       76.17      5.58 o 
  -3   5   6      115.29      117.56     10.39 o 
  -2   5   6      171.96      157.94     17.11 o 
  -1   5   6      459.28      401.95     12.43 o 
   0   5   6        0.95       -0.54      1.03 o 
   1   5   6       57.49       53.90      2.90 o 
   2   5   6       16.36       10.31      1.75 o 
   3   5   6        2.76        5.66      1.96 o 
   4   5   6       26.61       27.52      3.36 o 
   5   5   6        9.86        6.62      2.74 o 
   6   5   6        3.10        4.42      2.96 o 
  -8   6   6       70.94       69.04      5.57 o 
  -7   6   6       10.97       11.83      3.22 o 
  -6   6   6        7.29        6.77      2.46 o 
  -5   6   6        8.27        7.43      2.31 o 
  -4   6   6        8.89       10.03      2.57 o 
  -3   6   6       10.63       11.30      2.08 o 
  -2   6   6      111.51       96.57      5.33 o 
  -1   6   6       80.59       83.44      3.45 o 
   0   6   6       85.98       77.47      4.18 o 
   1   6   6       76.31       80.50      3.63 o 
   2   6   6        4.79        7.64      1.84 o 
   3   6   6       39.65       40.70      3.73 o 
   4   6   6        9.01       14.31      4.75 o 
   5   6   6       24.22       22.79      3.81 o 
  -7   7   6        4.08        2.70      6.29 o 
  -6   7   6       25.97       26.57      3.52 o 
  -5   7   6        9.84        6.87      2.60 o 
  -4   7   6       45.17       51.06      4.43 o 
  -3   7   6      118.57      121.86      4.94 o 
  -2   7   6       39.08       35.61      3.84 o 
  -1   7   6      142.70      140.51      8.02 o 
   0   7   6        0.13        0.39      1.42 o 
   1   7   6        8.46        6.83      1.92 o 
   2   7   6       11.75        9.03      2.54 o 
   3   7   6        0.41       -2.53      2.20 o 
   4   7   6        9.23        6.33      2.86 o 
  -7   8   6        9.85        9.52      7.41 o 
  -6   8   6        0.87        9.98      6.12 o 
  -5   8   6       40.91       40.93      8.36 o 
  -4   8   6        9.62        9.46      3.21 o 
  -3   8   6        0.72       -0.06      2.13 o 
  -2   8   6       19.56       20.25      2.95 o 
  -1   8   6       22.62       24.30      3.13 o 
   0   8   6        6.04       11.19      2.35 o 
   1   8   6      172.89      156.75      8.08 o 
   2   8   6       36.31       34.73      5.09 o 
   3   8   6       88.64       88.05     10.93 o 
   4   8   6       36.26       41.44      4.92 o 
  -6   9   6       17.62       23.31      8.43 o 
  -5   9   6        3.70        0.13      5.10 o 
  -4   9   6       20.42       22.33      6.49 o 
  -3   9   6       39.87       57.20      8.73 o 
  -2   9   6        0.08       -1.77      2.49 o 
  -1   9   6       54.77       50.07      4.28 o 
   0   9   6        1.23        4.72      2.87 o 
   1   9   6        0.28       -1.52      2.57 o 
   2   9   6       24.34       33.30      4.50 o 
   3   9   6       57.17       66.61      5.59 o 
  -5  10   6        6.48       10.70      6.72 o 
  -4  10   6        2.26       -3.52      4.84 o 
  -3  10   6       94.09      101.06     11.33 o 
  -2  10   6        6.64        7.38      5.56 o 
  -1  10   6       69.22       62.43      9.58 o 
   1  10   6       11.75        5.47      4.06 o 
  -3  11   6       61.30       57.79     10.04 o 
  -2  11   6        4.47       -0.76      6.22 o 
   1 -12   7        0.11       -0.40      7.15 o 
   2 -12   7       17.58       23.77      8.99 o 
  -2 -11   7        0.69       -3.89      6.85 o 
  -1 -11   7        5.44        1.19      5.99 o 
   0 -11   7        6.86        2.54      6.68 o 
   1 -11   7       29.13       30.10      8.73 o 
   2 -11   7        4.83        2.51      3.75 o 
   3 -11   7        1.17       -1.85      3.07 o 
   4 -11   7       11.63       11.47      4.45 o 
  -3 -10   7        0.49        5.80      6.29 o 
  -2 -10   7       35.04       45.80      9.06 o 
  -1 -10   7        0.80        0.07      5.04 o 
   0 -10   7        0.81       -1.09      5.24 o 
   1 -10   7       11.37        8.20      5.53 o 
   2 -10   7       24.87       35.65      5.45 o 
   3 -10   7        9.95       11.65      4.22 o 
   4 -10   7        0.82       -0.82      3.37 o 
   5 -10   7        1.53       -0.94      4.11 o 
  -4  -9   7        2.38        6.19      6.09 o 
  -3  -9   7        0.96       -1.45      4.61 o 
  -2  -9   7      159.52      177.55     14.55 o 
  -1  -9   7       73.56       63.06      9.52 o 
   0  -9   7      148.22      141.36     12.71 o 
   1  -9   7       58.73       48.92      8.41 o 
   2  -9   7       51.14       46.12      6.19 o 
   3  -9   7       54.49       42.71     10.29 o 
   4  -9   7       42.85       43.12     11.16 o 
   5  -9   7       63.72       68.65      6.86 o 
   6  -9   7        7.97        8.73      4.42 o 
  -5  -8   7        0.44       -0.26      5.07 o 
  -4  -8   7        3.39       -0.89      4.12 o 
  -3  -8   7       89.81       90.32     10.50 o 
  -2  -8   7        6.62        5.96      4.97 o 
  -1  -8   7       55.50       49.56      8.13 o 
   0  -8   7       10.65        9.25      3.59 o 
   1  -8   7        0.00       -2.19      2.12 o 
   2  -8   7        6.76        9.52      2.78 o 
   3  -8   7       55.34       64.37      6.64 o 
   4  -8   7        0.22        0.69      2.66 o 
   5  -8   7       11.66       18.65      6.42 o 
   6  -8   7        0.48       -3.36      3.38 o 
   7  -8   7       38.45       49.72      9.81 o 
  -6  -7   7        0.25       -2.06      2.99 o 
  -5  -7   7       10.26        6.33      4.70 o 
  -4  -7   7       31.27       34.15      7.67 o 
  -3  -7   7        6.04       19.23      5.89 o 
  -2  -7   7      121.19      118.31     10.83 o 
  -1  -7   7       14.23       26.15      5.99 o 
   0  -7   7       77.32       70.04      5.03 o 
   1  -7   7       22.15       30.11      5.52 o 
   2  -7   7       40.62       39.37      4.45 o 
   3  -7   7       10.25       12.14      3.08 o 
   4  -7   7        0.18        1.82      2.32 o 
   5  -7   7        3.38        3.77      3.66 o 
   6  -7   7        0.11        0.09      3.04 o 
   7  -7   7        9.21       14.36      4.63 o 
  -6  -6   7       23.74       15.33      3.22 o 
  -5  -6   7        9.96        9.96      2.58 o 
  -4  -6   7       29.72       29.99      3.15 o 
  -3  -6   7       68.68       50.92      3.32 o 
  -2  -6   7       95.47       87.46      3.60 o 
  -1  -6   7       28.64       28.67      3.22 o 
   0  -6   7       62.59       67.58      4.63 o 
   1  -6   7      170.70      176.18      6.97 o 
   2  -6   7        3.69        1.19      1.85 o 
   3  -6   7      167.57      150.38      6.90 o 
   4  -6   7        2.19        4.69      2.41 o 
   5  -6   7      127.15      131.39      7.36 o 
   6  -6   7       32.00       31.68      6.96 o 
   7  -6   7       15.74       12.68      4.32 o 
  -7  -5   7        7.24        1.92      3.78 o 
  -6  -5   7        3.69        6.63      2.83 o 
  -5  -5   7        8.59        9.98      2.56 o 
  -4  -5   7       11.62       15.37      2.27 o 
  -3  -5   7      229.83      195.60      5.53 o 
  -2  -5   7       33.40       31.20      2.41 o 
  -1  -5   7      208.44      195.22      4.54 o 
   0  -5   7      312.73      284.49     12.30 o 
   1  -5   7       56.61       64.76      5.80 o 
   2  -5   7      222.22      230.64     12.13 o 
   3  -5   7       31.16       28.16      8.27 o 
   4  -5   7       86.97       88.00      6.77 o 
   5  -5   7       58.62       54.52      5.61 o 
   6  -5   7       14.74        7.97      3.36 o 
   7  -5   7        3.66        2.44      3.56 o 
  -7  -4   7       10.09        8.47      3.92 o 
  -6  -4   7        8.08       12.69      3.19 o 
  -5  -4   7        0.02        0.08      1.75 o 
  -4  -4   7      153.26      149.59      6.81 o 
  -3  -4   7       29.27       25.74      2.42 o 
  -2  -4   7        0.05        1.73      0.90 o 
  -1  -4   7      402.89      434.06      6.88 o 
   0  -4   7        0.11       -0.46      0.73 o 
   1  -4   7      295.94      303.67      5.09 o 
   2  -4   7        6.38        5.78      0.99 o 
   3  -4   7      230.40      241.22      8.41 o 
   4  -4   7       44.28       43.68      4.59 o 
   5  -4   7        4.76        9.32      5.14 o 
   6  -4   7       20.40       19.99      4.03 o 
   7  -4   7        0.61       -3.07      3.15 o 
  -7  -3   7        1.31       -0.10      3.00 o 
  -6  -3   7        2.13        1.43      2.41 o 
  -5  -3   7       42.10       44.30      4.06 o 
  -4  -3   7      302.53      301.69      8.80 o 
  -3  -3   7      133.60      143.60      6.30 o 
  -2  -3   7      482.24      509.41      9.15 o 
  -1  -3   7        2.66        3.04      0.91 o 
   0  -3   7      604.41      677.30      9.41 o 
   1  -3   7        8.07        8.99      1.05 o 
   2  -3   7      274.55      280.91      5.08 o 
   3  -3   7       48.55       43.01      2.77 o 
   4  -3   7      222.82      210.88      7.27 o 
   5  -3   7        4.40        5.21      1.60 o 
   6  -3   7        0.05       -1.79      2.48 o 
   7  -3   7        6.93       13.37      3.96 o 
  -8  -2   7       11.17       10.21      4.13 o 
  -7  -2   7        0.62        2.90      2.96 o 
  -6  -2   7        2.27        2.54      2.33 o 
  -5  -2   7       25.15       20.77      3.21 o 
  -4  -2   7       44.53       43.55      2.95 o 
  -3  -2   7      327.54      347.06      6.24 o 
  -2  -2   7        0.00        0.65      0.73 o 
  -1  -2   7      173.62      171.43      3.74 o 
   0  -2   7       38.93       44.57      1.96 o 
   1  -2   7      705.60      761.72     10.46 o 
   2  -2   7      432.70      475.05      7.50 o 
   3  -2   7        0.07        0.79      1.00 o 
   4  -2   7       23.49       26.45      2.31 o 
   5  -2   7        6.62        6.15      1.64 o 
   6  -2   7       37.38       41.29      3.19 o 
   7  -2   7       73.17       57.92      9.32 o 
  -8  -1   7        8.49       16.85      4.58 o 
  -7  -1   7        7.95        8.67      4.26 o 
  -6  -1   7       59.14       62.79      5.42 o 
  -5  -1   7       72.99       80.17      8.05 o 
  -4  -1   7       10.57       11.87      1.73 o 
  -3  -1   7       64.31       67.50      2.67 o 
  -2  -1   7       56.23       64.13      3.32 o 
  -1  -1   7        3.61        1.86      1.12 o 
   0  -1   7       99.34      111.95      2.92 o 
   1  -1   7       88.56       88.47      2.67 o 
   2  -1   7       20.64       24.18      1.74 o 
   3  -1   7        0.04        0.39      1.33 o 
   4  -1   7       12.27       12.80      1.78 o 
   5  -1   7      125.27      125.97      4.28 o 
   6  -1   7        6.99        3.58      1.99 o 
   7  -1   7       25.61       22.77      3.39 o 
  -8   0   7       53.76       57.44      6.21 o 
  -7   0   7       11.78        7.53      3.10 o 
  -6   0   7        4.79        9.47      6.64 o 
  -5   0   7       61.60       55.08      4.35 o 
  -4   0   7       71.47       82.37      3.75 o 
  -3   0   7      170.48      172.24      3.99 o 
  -2   0   7      325.03      341.15      5.90 o 
  -1   0   7     1299.15     1342.79     16.74 o 
   0   0   7     2247.66     2518.18     29.27 o 
   1   0   7       23.66       22.12      2.04 o 
   2   0   7       52.59       49.37      2.41 o 
   3   0   7       76.58       72.42      3.12 o 
   4   0   7      183.23      179.68      4.82 o 
   5   0   7       86.14       87.68      4.64 o 
   6   0   7       61.01       60.93      6.03 o 
   7   0   7        4.48        1.94      2.69 o 
  -8   1   7        0.09       -0.90      2.77 o 
  -7   1   7       41.97       51.14      7.13 o 
  -6   1   7       28.33       29.13      3.74 o 
  -5   1   7       12.81       12.48      2.09 o 
  -4   1   7       15.56       15.73      2.06 o 
  -3   1   7       52.91       51.03      5.70 o 
  -2   1   7      410.22      418.06      6.74 o 
  -1   1   7      158.84      167.89      3.76 o 
   0   1   7      359.03      339.29      5.96 o 
   1   1   7        8.01       13.41      1.42 o 
   2   1   7       24.25       22.23      1.81 o 
   3   1   7       72.95       68.62      3.67 o 
   4   1   7       33.58       27.19      2.36 o 
   5   1   7       29.21       29.13      4.44 o 
   6   1   7       17.24       17.04      2.94 o 
   7   1   7       11.39       10.76      3.39 o 
  -8   2   7        5.89        6.48      3.67 o 
  -7   2   7        0.50       -2.52      2.56 o 
  -6   2   7       69.25       72.51      4.77 o 
  -5   2   7      117.35      107.27      4.70 o 
  -4   2   7      275.31      274.44      6.84 o 
  -3   2   7      610.12      610.73     11.11 o 
  -2   2   7      588.64      632.32      9.21 o 
  -1   2   7      140.74      136.95      3.46 o 
   0   2   7       42.88       40.18      2.23 o 
   1   2   7      470.19      490.53     10.25 o 
   2   2   7      328.03      308.06      6.21 o 
   3   2   7      156.81      158.54      4.51 o 
   4   2   7       72.68       72.83      3.63 o 
   5   2   7        8.10        7.61      2.38 o 
   6   2   7        3.68        5.04      2.69 o 
   7   2   7        1.67        3.70      3.18 o 
  -8   3   7        9.22       12.07      3.78 o 
  -7   3   7        0.05       -0.86      5.24 o 
  -6   3   7       50.76       55.78      4.09 o 
  -5   3   7        6.79        7.59      2.10 o 
  -4   3   7      491.51      512.28     10.27 o 
  -3   3   7       67.88       72.50      3.63 o 
  -2   3   7        0.27       -0.62      1.17 o 
  -1   3   7       97.84       86.75      2.96 o 
   0   3   7       99.04      109.37      3.53 o 
   1   3   7       71.02       65.02      3.04 o 
   2   3   7      327.68      296.32      6.25 o 
   3   3   7       49.53       49.32      4.95 o 
   4   3   7       78.05       73.36      4.58 o 
   5   3   7       60.71       61.23      4.64 o 
   6   3   7        9.87        7.24      2.92 o 
  -8   4   7        4.11        0.70      3.84 o 
  -7   4   7       26.80       27.03      3.61 o 
  -6   4   7       64.95       70.00      5.62 o 
  -5   4   7       66.34       60.69      4.00 o 
  -4   4   7        2.92       -0.20      1.47 o 
  -3   4   7       38.72       31.67      2.76 o 
  -2   4   7       17.01       13.98      2.01 o 
  -1   4   7       21.92       26.17      2.00 o 
   0   4   7      170.99      163.45      4.36 o 
   1   4   7      130.45      133.61      4.06 o 
   2   4   7       23.70       20.90      2.07 o 
   3   4   7       76.72       70.09      3.67 o 
   4   4   7        3.56       -0.69      1.75 o 
   5   4   7       36.40       37.57      4.19 o 
   6   4   7        0.01       -1.63      2.66 o 
  -8   5   7       28.22       26.31      5.12 o 
  -7   5   7        3.82        5.78      2.77 o 
  -6   5   7      147.12      171.07      8.00 o 
  -5   5   7      160.05      181.93      6.21 o 
  -4   5   7       92.06       72.92      4.15 o 
  -3   5   7      118.77      105.41      4.48 o 
  -2   5   7       54.63       58.02      5.33 o 
  -1   5   7       27.59       22.37      2.13 o 
   0   5   7      264.92      248.06      5.69 o 
   1   5   7      347.19      334.22      7.68 o 
   2   5   7       93.96       89.43      4.99 o 
   3   5   7        0.52        3.33      1.95 o 
   4   5   7       28.87       25.74      3.40 o 
   5   5   7        1.05        2.35      2.36 o 
  -7   6   7        2.40       -2.13      2.86 o 
  -6   6   7        0.12        2.22      2.40 o 
  -5   6   7       43.36       45.90      7.09 o 
  -4   6   7      205.41      176.76      9.30 o 
  -3   6   7       31.62       35.86      3.62 o 
  -2   6   7       80.52       71.44      4.11 o 
  -1   6   7        2.48        4.49      1.88 o 
   0   6   7       32.45       32.38      2.63 o 
   1   6   7       11.73       11.00      1.98 o 
   2   6   7       45.83       46.88      3.26 o 
   3   6   7       55.09       44.16      4.43 o 
   4   6   7        8.78        5.99      2.79 o 
   5   6   7       11.39        8.28      3.51 o 
  -7   7   7        6.79       10.02      3.38 o 
  -6   7   7        5.90        5.75      2.98 o 
  -5   7   7        4.78        6.91      2.91 o 
  -4   7   7        0.48       -1.50      2.03 o 
  -3   7   7        0.90        0.19      2.73 o 
  -2   7   7      293.55      295.82      7.99 o 
  -1   7   7       67.72       78.74      4.68 o 
   0   7   7       25.27       28.18      2.80 o 
   1   7   7      101.52       90.74      4.30 o 
   2   7   7        3.47        1.69      2.36 o 
   3   7   7       24.83       18.05      3.33 o 
   4   7   7        5.57        2.54      3.02 o 
  -7   8   7       16.27       18.41      8.43 o 
  -6   8   7       31.34       37.41      8.23 o 
  -5   8   7       13.70       17.46      4.68 o 
  -4   8   7        0.60        0.37      2.35 o 
  -3   8   7       20.00       20.31      3.07 o 
  -2   8   7       11.53       12.16      2.80 o 
  -1   8   7        4.92        7.75      2.53 o 
   0   8   7       29.80       33.22      3.81 o 
   1   8   7        4.51        2.35      2.49 o 
   2   8   7       20.21       24.70      3.50 o 
   3   8   7        0.01        2.95      2.73 o 
  -6   9   7        1.92       -2.44      6.62 o 
  -5   9   7        0.21        0.89      6.52 o 
  -4   9   7      129.10      113.54     11.95 o 
  -3   9   7        2.92       -3.13      4.12 o 
  -2   9   7        0.43       -4.54      3.03 o 
  -1   9   7       43.01       51.21      4.71 o 
   0   9   7        5.45        5.80      3.29 o 
   1   9   7       24.90       28.29      4.56 o 
   2   9   7       15.31       14.08      3.44 o 
  -5  10   7        2.52        1.65      6.55 o 
  -4  10   7        0.06        1.22      5.33 o 
  -3  10   7        4.25        4.31      5.50 o 
  -2  10   7        3.04        7.57      6.03 o 
  -1  10   7        0.10       12.55      6.91 o 
   0  10   7        0.78        1.72      3.82 o 
   1  10   7        4.43        1.58      4.26 o 
  -1 -11   8       12.37        8.79      7.11 o 
   0 -11   8        8.58       11.92      8.10 o 
   1 -11   8        7.23        9.98      6.95 o 
   2 -11   8       59.92       60.19     10.60 o 
   3 -11   8       10.68       19.33      7.64 o 
   4 -11   8        1.25       -3.19      5.93 o 
  -3 -10   8        3.51        8.50      6.29 o 
  -2 -10   8        0.78       -2.27      5.10 o 
  -1 -10   8        7.48        6.88      6.16 o 
   0 -10   8        0.35       -0.66      5.07 o 
   1 -10   8        1.89        3.36      5.14 o 
   2 -10   8        0.03       -3.22      3.08 o 
   3 -10   8        5.79        2.57      3.74 o 
   4 -10   8        0.83        0.34      3.42 o 
   5 -10   8       22.71       28.06      6.02 o 
  -4  -9   8        1.09        0.63      5.66 o 
  -3  -9   8       27.19       27.99      7.71 o 
  -2  -9   8        0.22        1.98      4.74 o 
  -1  -9   8       13.98        9.48      5.73 o 
   0  -9   8      354.51      390.07     19.86 o 
   1  -9   8       35.62       30.89      4.72 o 
   2  -9   8       98.29      106.26      7.32 o 
   3  -9   8      108.30      111.68     16.35 o 
   4  -9   8       13.87       13.19      6.65 o 
   5  -9   8       83.12       86.65     12.73 o 
   6  -9   8      115.05      129.49     18.24 o 
  -5  -8   8       56.06       48.01      9.29 o 
  -4  -8   8        3.67        0.30      5.04 o 
  -3  -8   8        0.44        0.95      4.61 o 
  -2  -8   8      122.89      124.47     12.51 o 
  -1  -8   8       76.90       98.88     10.80 o 
   0  -8   8        7.17        3.88      2.64 o 
   1  -8   8      167.09      174.92      7.84 o 
   2  -8   8       39.68       41.54      4.93 o 
   3  -8   8       21.98       21.98      4.14 o 
   4  -8   8       52.91       64.57      6.29 o 
   5  -8   8        5.41        6.87      3.48 o 
   6  -8   8       12.52       16.76      4.91 o 
  -5  -7   8        5.92        1.12      4.68 o 
  -4  -7   8       39.79       36.52      7.94 o 
  -3  -7   8       47.00       56.57      8.79 o 
  -2  -7   8      310.79      279.66     15.71 o 
  -1  -7   8        5.42        8.63      4.58 o 
   0  -7   8       15.07       11.80      3.03 o 
   1  -7   8        1.59        2.68      2.20 o 
   2  -7   8      139.53      133.00      6.74 o 
   3  -7   8       63.71       61.24      5.59 o 
   4  -7   8      162.85      164.84      8.45 o 
   5  -7   8        4.56        9.01      3.54 o 
   6  -7   8        0.86        2.29      3.39 o 
   7  -7   8        3.13        6.13      4.29 o 
  -6  -6   8       49.23       51.00      4.72 o 
  -5  -6   8       10.37       15.48      2.85 o 
  -4  -6   8      265.39      232.78      6.96 o 
  -3  -6   8       10.36       14.87      2.33 o 
  -2  -6   8       79.19       55.12      7.90 o 
  -1  -6   8      126.00      128.90     10.06 o 
   0  -6   8       61.55       51.13      7.77 o 
   1  -6   8       79.03       66.84      4.98 o 
   2  -6   8      210.47      201.58      8.10 o 
   3  -6   8        3.05        6.09      2.45 o 
   4  -6   8       15.45       16.09      3.39 o 
   5  -6   8       54.20       59.47      6.05 o 
   6  -6   8        8.23       12.14      4.05 o 
   7  -6   8        5.67        3.73      6.26 o 
  -6  -5   8        6.41        9.15      3.20 o 
  -5  -5   8       19.09       22.99      3.07 o 
  -4  -5   8       99.99       86.15      4.40 o 
  -3  -5   8        5.55        4.35      2.76 o 
  -2  -5   8       88.02       86.55      3.48 o 
  -1  -5   8       97.99       99.36      4.04 o 
   0  -5   8       10.06        7.55      2.16 o 
   1  -5   8       14.68       14.82      2.72 o 
   2  -5   8        4.35        5.44      2.10 o 
   3  -5   8       46.70       45.15      4.42 o 
   4  -5   8       16.66       19.36      3.41 o 
   5  -5   8        3.96        9.16      2.97 o 
   6  -5   8        3.36        6.32      3.57 o 
   7  -5   8        0.20        3.06      4.92 o 
  -7  -4   8       11.31       11.34      5.37 o 
  -6  -4   8      136.98      132.92      7.61 o 
  -5  -4   8        5.74        3.78      1.87 o 
  -4  -4   8        1.98       -1.14      1.39 o 
  -3  -4   8       10.65       12.91      1.93 o 
  -2  -4   8      571.51      534.15     13.58 o 
  -1  -4   8      186.70      184.50      4.16 o 
   0  -4   8      125.89      133.30      3.33 o 
   1  -4   8       16.24       14.51      1.37 o 
   2  -4   8      122.04      120.10      5.74 o 
   3  -4   8      152.69      156.88     11.95 o 
   4  -4   8      171.85      174.90      8.63 o 
   5  -4   8        0.96       -0.70      2.40 o 
   6  -4   8        8.15        1.43      2.78 o 
   7  -4   8        6.45       10.50      4.66 o 
  -7  -3   8        0.12        5.26      3.41 o 
  -6  -3   8       53.59       56.40      5.26 o 
  -5  -3   8        0.17        1.73      3.44 o 
  -4  -3   8       32.13       26.70      2.67 o 
  -3  -3   8       23.43       24.82      2.24 o 
  -2  -3   8      210.64      204.43      4.61 o 
  -1  -3   8        2.80        2.67      0.96 o 
   0  -3   8       58.32       52.45      2.25 o 
   1  -3   8      203.73      190.29      5.86 o 
   2  -3   8        1.59        0.02      0.92 o 
   3  -3   8      152.76      156.25      4.62 o 
   4  -3   8       15.49       19.46      1.97 o 
   5  -3   8        4.76        4.73      3.13 o 
   6  -3   8       31.38       30.36      4.50 o 
   7  -3   8       35.59       40.20      5.71 o 
  -7  -2   8        0.06        3.03      3.01 o 
  -6  -2   8        5.38        4.13      2.38 o 
  -5  -2   8        3.57        6.36      2.31 o 
  -4  -2   8        6.62        9.66      2.30 o 
  -3  -2   8       37.66       32.96      2.49 o 
  -2  -2   8        2.26        3.79      0.99 o 
  -1  -2   8      256.69      264.22      5.14 o 
   0  -2   8      520.02      507.39      7.90 o 
   1  -2   8      149.08      155.71      4.83 o 
   2  -2   8      565.34      568.93      9.95 o 
   3  -2   8        0.88        2.24      1.14 o 
   4  -2   8       40.78       39.36      5.09 o 
   5  -2   8       74.02       75.95      3.74 o 
   6  -2   8       26.88       29.61      2.98 o 
   7  -2   8        2.75        6.95      5.66 o 
  -8  -1   8       30.50       29.86      5.49 o 
  -7  -1   8       12.28       17.52      3.73 o 
  -6  -1   8      155.74      182.06      7.89 o 
  -5  -1   8        1.32        1.30      1.87 o 
  -4  -1   8       24.74       22.44      2.30 o 
  -3  -1   8       37.75       33.38      2.18 o 
  -2  -1   8      509.47      530.88      8.32 o 
  -1  -1   8      178.21      167.90      4.46 o 
   0  -1   8      632.73      603.33      9.15 o 
   1  -1   8      842.95      942.49     12.92 o 
   2  -1   8        7.48        4.95      1.13 o 
   3  -1   8       18.17       16.42      1.78 o 
   4  -1   8        0.49        0.53      1.25 o 
   5  -1   8        5.10        4.69      1.77 o 
   6  -1   8      207.17      204.53      6.97 o 
   7  -1   8        5.54        5.16      2.87 o 
  -8   0   8        0.02        0.58      3.25 o 
  -7   0   8       24.18       19.45      6.67 o 
  -6   0   8      104.12      120.87      6.80 o 
  -5   0   8        0.13        3.61      2.85 o 
  -4   0   8       13.24       13.68      2.02 o 
  -3   0   8      278.86      278.87      5.52 o 
  -2   0   8      215.91      182.07      7.08 o 
  -1   0   8       15.00       17.68      3.48 o 
   0   0   8       23.02       17.31      1.51 o 
   1   0   8      363.43      316.09      5.94 o 
   2   0   8      430.35      383.21     17.30 o 
   3   0   8       59.97       55.84      2.93 o 
   4   0   8      255.56      238.11      5.87 o 
   5   0   8        0.03       -0.19      1.56 o 
   6   0   8       48.37       46.58      4.19 o 
   7   0   8        1.16        0.29      2.84 o 
  -8   1   8        5.77        7.90      3.69 o 
  -7   1   8       44.77       41.98      8.89 o 
  -6   1   8        2.05       -0.44      4.30 o 
  -5   1   8      116.95      119.97      5.08 o 
  -4   1   8      443.95      461.19      9.56 o 
  -3   1   8       84.04       94.14      4.90 o 
  -2   1   8      236.23      236.51      6.46 o 
  -1   1   8      422.84      479.18      7.77 o 
   0   1   8      109.30      109.83      3.27 o 
   1   1   8       28.21       27.99      2.03 o 
   2   1   8       25.50       24.85      2.04 o 
   3   1   8        1.08        2.66      1.29 o 
   4   1   8      316.42      300.55      6.85 o 
   5   1   8       67.03       63.52      4.47 o 
   6   1   8       66.48       60.93      4.85 o 
   7   1   8        9.17       11.38      3.67 o 
  -8   2   8       18.62       29.89      5.42 o 
  -7   2   8        0.01       -1.11      2.58 o 
  -6   2   8       64.21       74.39      4.61 o 
  -5   2   8       58.02       56.42      3.85 o 
  -4   2   8        5.43        6.02      1.79 o 
  -3   2   8        8.53        9.86      1.86 o 
  -2   2   8      161.64      157.94      4.87 o 
  -1   2   8      721.27      739.51     11.88 o 
   0   2   8      113.42      104.24      3.29 o 
   1   2   8       96.25       87.15      4.32 o 
   2   2   8      819.16      760.89     15.56 o 
   3   2   8        3.11        4.51      1.98 o 
   4   2   8      134.86      128.27      5.49 o 
   5   2   8       38.46       40.75      3.86 o 
   6   2   8        1.40        3.14      2.72 o 
  -8   3   8        1.71        1.80      4.13 o 
  -7   3   8       24.84       24.72      8.20 o 
  -6   3   8        0.01        0.04      2.33 o 
  -5   3   8        4.69        1.09      2.93 o 
  -4   3   8       48.26       50.53      3.53 o 
  -3   3   8       80.20       96.91      7.62 o 
  -2   3   8      153.76      148.06      4.96 o 
  -1   3   8      528.05      546.03      8.92 o 
   0   3   8      150.65      157.63      4.28 o 
   1   3   8       15.97       10.49      1.60 o 
   2   3   8      435.58      412.33      7.97 o 
   3   3   8       83.66       84.57      6.24 o 
   4   3   8       22.65       24.95      5.94 o 
   5   3   8       31.80       37.39      4.08 o 
   6   3   8       43.66       37.85      6.60 o 
  -8   4   8       32.37       36.40      5.52 o 
  -7   4   8       20.64       24.91      4.51 o 
  -6   4   8        1.16        1.15      2.34 o 
  -5   4   8       20.66       22.78      2.84 o 
  -4   4   8       29.67       30.96      4.69 o 
  -3   4   8       25.03       24.79      2.70 o 
  -2   4   8        2.37        1.43      1.48 o 
  -1   4   8       12.38       12.37      2.70 o 
   0   4   8      324.04      315.76      6.67 o 
   1   4   8       63.44       58.87      3.20 o 
   2   4   8       27.78       26.89      2.50 o 
   3   4   8       37.55       43.28      3.75 o 
   4   4   8        1.52        6.39      2.30 o 
   5   4   8       12.52       13.48      3.23 o 
   6   4   8        2.80        4.03      3.60 o 
  -8   5   8       19.08       24.78      4.98 o 
  -7   5   8       19.07       20.12      3.59 o 
  -6   5   8       85.48       71.02      4.93 o 
  -5   5   8       78.58       72.64      4.58 o 
  -4   5   8       38.46       40.86      5.28 o 
  -3   5   8      538.36      531.28     18.66 o 
  -2   5   8      211.98      211.88     10.78 o 
  -1   5   8       37.56       39.00      3.80 o 
   0   5   8      336.84      330.37      7.05 o 
   1   5   8        0.12        0.73      1.44 o 
   2   5   8        1.88        1.23      1.61 o 
   3   5   8      182.36      185.79      6.71 o 
   4   5   8      104.25      106.24      6.04 o 
   5   5   8        0.08       -1.13      3.88 o 
  -7   6   8        9.94       13.33      3.46 o 
  -6   6   8        1.34        2.44      2.63 o 
  -5   6   8       13.15       13.43      2.89 o 
  -4   6   8        0.39        1.95      2.09 o 
  -3   6   8      148.24      141.34      5.50 o 
  -2   6   8       10.62       14.99      2.73 o 
  -1   6   8       16.68       21.26      2.89 o 
   0   6   8      105.49      117.04      5.70 o 
   1   6   8       37.97       38.47      3.11 o 
   2   6   8       31.40       15.78      4.69 o 
   3   6   8        0.36       -0.52      2.36 o 
   4   6   8        0.87        1.28      2.62 o 
  -7   7   8       28.93       23.65      3.99 o 
  -6   7   8        5.22        3.68      2.99 o 
  -5   7   8        9.10        9.73      2.92 o 
  -4   7   8       24.35       19.93      5.69 o 
  -3   7   8       26.18       29.68      3.42 o 
  -2   7   8       98.99       90.22      5.01 o 
  -1   7   8        0.09       -1.86      2.12 o 
   0   7   8       73.66       76.65      5.02 o 
   1   7   8       18.29       24.35      3.03 o 
   2   7   8       69.99       67.72      5.27 o 
   3   7   8       45.06       41.04      8.19 o 
   4   7   8        4.58        3.26      2.99 o 
  -6   8   8        0.00        0.36      6.62 o 
  -5   8   8      113.90      117.80      6.08 o 
  -4   8   8       16.51       19.43      3.44 o 
  -3   8   8        2.15        1.37      2.49 o 
  -2   8   8       29.33       36.83      6.10 o 
  -1   8   8       39.24       54.81      4.68 o 
   0   8   8       34.30       34.29      4.10 o 
   1   8   8       20.49       13.74      5.37 o 
   2   8   8        1.36        1.95      2.68 o 
   3   8   8        0.08        0.56      2.85 o 
  -5   9   8       10.83        9.35      7.51 o 
  -4   9   8       11.33       21.60      7.15 o 
  -3   9   8        5.09        2.56      2.99 o 
  -2   9   8      107.25      121.78      7.33 o 
  -1   9   8        3.03        4.41      3.29 o 
   0   9   8       23.37       25.98      3.99 o 
   1   9   8       25.53       23.19      4.37 o 
  -4  10   8        7.94        7.28      6.09 o 
  -3  10   8        2.00        3.72      6.03 o 
  -2  10   8        9.42       21.47      7.90 o 
  -1  10   8       19.51       14.06      7.41 o 
   0  10   8        0.28       -0.23      3.98 o 
  -1 -11   9        2.79        6.68      7.71 o 
   0 -11   9        2.68        8.92      7.54 o 
   1 -11   9        0.07        2.07      6.82 o 
   2 -11   9       26.67       31.89      5.59 o 
   3 -11   9        8.36        4.88      4.78 o 
  -2 -10   9        0.03        3.13      5.93 o 
  -1 -10   9       20.23       13.37      7.24 o 
   0 -10   9        3.37        4.25      5.37 o 
   1 -10   9       43.31       46.43      9.55 o 
   2 -10   9       35.37       33.50      5.44 o 
   3 -10   9        3.24        1.60      3.82 o 
   4 -10   9       11.85       16.89      5.50 o 
  -4  -9   9        1.08       -4.51      6.42 o 
  -3  -9   9        0.13       -3.13      5.17 o 
  -2  -9   9        0.05        1.78      5.47 o 
  -1  -9   9       21.88       23.18      7.24 o 
   0  -9   9       10.70       11.46      5.76 o 
   1  -9   9        1.28        4.78      3.18 o 
   2  -9   9        0.39        2.19      2.95 o 
   3  -9   9        2.19        4.20      3.57 o 
   4  -9   9      110.60      102.96      9.42 o 
   5  -9   9        7.12       12.33      4.98 o 
  -4  -8   9        1.21        6.72      6.39 o 
  -3  -8   9       48.55       54.00      9.58 o 
  -2  -8   9        1.73        5.10      5.63 o 
  -1  -8   9       28.93       24.80      7.11 o 
   0  -8   9       62.56       66.07      5.68 o 
   1  -8   9        7.99        4.03      2.84 o 
   2  -8   9        0.22       -0.53      3.34 o 
   3  -8   9        1.92        2.62      3.07 o 
   4  -8   9       16.69       22.85      4.56 o 
   5  -8   9       84.32       85.67      7.75 o 
   6  -8   9        0.13        5.59      4.19 o 
  -5  -7   9        2.44        1.68      5.63 o 
  -4  -7   9       18.08       18.57      6.68 o 
  -3  -7   9      161.74      163.13     13.07 o 
  -2  -7   9       67.01       69.84      9.52 o 
  -1  -7   9       17.45       10.34      5.14 o 
   0  -7   9        0.57        1.48      3.54 o 
   1  -7   9       20.68       23.62      6.24 o 
   2  -7   9       61.11       56.46      5.32 o 
   3  -7   9      178.76      160.80      8.12 o 
   4  -7   9       67.36       74.09      6.55 o 
   5  -7   9       40.65       54.77     12.10 o 
   6  -7   9        1.73        1.06      3.62 o 
  -6  -6   9       10.49        8.25      3.68 o 
  -5  -6   9        3.62        3.46      2.59 o 
  -4  -6   9      132.92      127.72      5.52 o 
  -3  -6   9       18.27       17.29      5.76 o 
  -2  -6   9       24.38       28.65      6.26 o 
  -1  -6   9       76.86       84.36      9.30 o 
   0  -6   9       22.67       17.52      3.17 o 
   1  -6   9       12.42       10.29      2.77 o 
   2  -6   9      301.85      292.04     10.25 o 
   3  -6   9       51.01       50.39      8.50 o 
   4  -6   9        2.48        0.22      4.35 o 
   5  -6   9        1.65        0.79      3.07 o 
   6  -6   9        0.44       -1.06      3.16 o 
  -6  -5   9        2.43        1.14      3.10 o 
  -5  -5   9       78.83       65.29      6.04 o 
  -4  -5   9      472.61      487.44     10.65 o 
  -3  -5   9       72.62       70.34      5.32 o 
  -2  -5   9       18.05       14.38      2.02 o 
  -1  -5   9        7.07        6.99      2.29 o 
   0  -5   9       14.85       15.89      2.74 o 
   1  -5   9      114.59      106.58      9.43 o 
   2  -5   9       69.90       86.19      9.66 o 
   3  -5   9      122.78      127.25      7.17 o 
   4  -5   9       63.71       63.45      5.77 o 
   5  -5   9        1.14       -0.81      2.91 o 
   6  -5   9       11.12       11.81      3.87 o 
   7  -5   9        1.22       -0.15      3.87 o 
  -7  -4   9       21.40       22.96      5.06 o 
  -6  -4   9        7.33        4.73      3.27 o 
  -5  -4   9       62.47       57.53      5.04 o 
  -4  -4   9        0.82       -0.31      3.18 o 
  -3  -4   9       49.83       54.02      3.49 o 
  -2  -4   9        0.03       -0.46      1.13 o 
  -1  -4   9       23.05       25.86      2.02 o 
   0  -4   9      417.34      422.18     11.51 o 
   1  -4   9      132.37      117.95      5.83 o 
   2  -4   9       11.08       12.57      2.63 o 
   3  -4   9       15.52       20.73      3.48 o 
   4  -4   9        5.24        6.75      3.08 o 
   5  -4   9        0.71       -1.41      2.38 o 
   6  -4   9       42.70       51.69      8.27 o 
   7  -4   9       10.10        7.44      4.41 o 
  -7  -3   9       27.75       28.57      5.11 o 
  -6  -3   9      285.17      299.21     10.60 o 
  -5  -3   9       18.15       26.51      8.20 o 
  -4  -3   9        4.12        4.02      1.59 o 
  -3  -3   9        3.56        1.12      1.90 o 
  -2  -3   9      363.96      360.77      6.73 o 
  -1  -3   9       16.19       22.26      2.56 o 
   0  -3   9      512.41      516.80      8.22 o 
   1  -3   9        8.72        8.19      1.33 o 
   2  -3   9      159.22      151.19      3.95 o 
   3  -3   9       13.90       13.49      1.71 o 
   4  -3   9        3.43        3.85      2.67 o 
   5  -3   9       15.11       20.65      3.82 o 
   6  -3   9        0.05       -0.56      2.90 o 
   7  -3   9       10.85       12.54      4.62 o 
  -7  -2   9       21.45       23.21      4.39 o 
  -6  -2   9        0.22       -0.62      2.25 o 
  -5  -2   9        5.27        0.44      2.02 o 
  -4  -2   9        3.70        1.88      1.88 o 
  -3  -2   9      201.61      199.66      8.30 o 
  -2  -2   9       35.30       42.67      3.21 o 
  -1  -2   9      263.00      252.50      5.64 o 
   0  -2   9       59.66       58.63      2.73 o 
   1  -2   9      108.90      107.73      3.34 o 
   2  -2   9       80.47       75.94      3.11 o 
   3  -2   9        5.31        7.50      1.52 o 
   4  -2   9      174.22      165.91      7.57 o 
   5  -2   9       31.83       29.94      4.07 o 
   6  -2   9       25.55       23.35      4.78 o 
   7  -2   9       23.46       18.97      7.28 o 
  -7  -1   9        0.01        0.99      2.71 o 
  -6  -1   9       30.88       18.47      3.54 o 
  -5  -1   9       36.17       34.21      3.84 o 
  -4  -1   9      464.20      464.37     15.04 o 
  -3  -1   9       96.88       85.46      4.31 o 
  -2  -1   9        9.94       10.16      1.87 o 
  -1  -1   9       63.55       64.21      4.15 o 
   0  -1   9       94.72      102.89      4.79 o 
   1  -1   9        0.59        0.46      0.95 o 
   2  -1   9      177.67      186.47      4.68 o 
   3  -1   9       52.66       53.31      2.98 o 
   4  -1   9        0.07       -0.90      1.37 o 
   5  -1   9       42.06       50.26      5.31 o 
   6  -1   9        4.35        3.57      3.46 o 
   7  -1   9       38.05       39.58      8.96 o 
  -8   0   9        2.50        1.70      3.26 o 
  -7   0   9       33.35       35.08     11.59 o 
  -6   0   9       22.62       21.12      3.56 o 
  -5   0   9      136.25      135.28      6.56 o 
  -4   0   9      151.01      152.46      5.18 o 
  -3   0   9       10.48       15.30      2.05 o 
  -2   0   9       62.57       60.43      2.72 o 
  -1   0   9       97.15      103.12      3.23 o 
   0   0   9       44.04       42.69      2.40 o 
   1   0   9       18.57       23.00      1.92 o 
   2   0   9       62.52       59.86      3.04 o 
   3   0   9      181.08      186.84      5.05 o 
   4   0   9      232.82      227.56      5.99 o 
   5   0   9      169.55      170.00      5.49 o 
   6   0   9       43.67       48.78      4.51 o 
  -8   1   9       26.29       31.32      5.30 o 
  -7   1   9       12.39       18.25      3.90 o 
  -6   1   9       60.90       61.84      7.06 o 
  -5   1   9      304.91      314.90      8.15 o 
  -4   1   9        3.32        3.58      1.79 o 
  -3   1   9       11.59       10.19      1.81 o 
  -2   1   9      204.75      200.03      4.64 o 
  -1   1   9      124.00      131.32      3.71 o 
   0   1   9      271.22      269.30      6.61 o 
   1   1   9       11.10       11.95      1.61 o 
   2   1   9       55.87       55.33      3.07 o 
   3   1   9      474.62      446.48      9.17 o 
   4   1   9       74.42       77.12      3.97 o 
   5   1   9       48.27       43.42      5.34 o 
   6   1   9        0.14       -1.27      2.40 o 
  -8   2   9        9.37       10.95      4.15 o 
  -7   2   9        0.30       -2.58      2.75 o 
  -6   2   9        9.05        7.59      3.03 o 
  -5   2   9       24.64       29.68      3.90 o 
  -4   2   9        0.02        0.94      1.49 o 
  -3   2   9       15.35       13.49      2.07 o 
  -2   2   9       22.60       28.47      2.69 o 
  -1   2   9        0.01       -0.45      0.99 o 
   0   2   9        3.70        3.90      1.31 o 
   1   2   9       52.70       55.91      5.47 o 
   2   2   9      769.71      742.60     11.90 o 
   3   2   9      462.23      435.77      8.63 o 
   4   2   9       53.09       54.53      4.36 o 
   5   2   9       31.04       35.89      5.75 o 
   6   2   9       27.86       21.45      3.92 o 
  -8   3   9        0.32        2.07      3.50 o 
  -7   3   9       23.88       21.60      4.17 o 
  -6   3   9       38.77       36.82      3.89 o 
  -5   3   9       24.19       34.71      3.43 o 
  -4   3   9       16.15       10.63      2.19 o 
  -3   3   9       35.17       31.81      2.94 o 
  -2   3   9        2.03        0.44      1.48 o 
  -1   3   9       50.72       53.41      2.92 o 
   0   3   9      565.00      556.58      9.56 o 
   1   3   9     2288.23     2227.87     28.10 o 
   2   3   9      278.09      275.81      7.40 o 
   3   3   9       80.83       79.08      6.91 o 
   4   3   9       16.06       21.73      3.18 o 
   5   3   9        0.47        0.61      2.44 o 
   6   3   9        2.29        2.08      4.07 o 
  -7   4   9        7.38       12.27      3.18 o 
  -6   4   9        2.06        2.31      2.42 o 
  -5   4   9        5.54        6.86      2.39 o 
  -4   4   9       80.26       80.67      5.22 o 
  -3   4   9       27.52       34.04      3.22 o 
  -2   4   9        2.23        2.58      1.82 o 
  -1   4   9      294.57      270.36     11.52 o 
   0   4   9      803.96      776.08     12.36 o 
   1   4   9      273.97      260.85      6.61 o 
   2   4   9        6.07        6.81      1.86 o 
   3   4   9       74.71       67.50      3.97 o 
   4   4   9        3.25        1.61      2.32 o 
   5   4   9       21.56       21.86      4.17 o 
  -7   5   9       41.59       39.99      5.45 o 
  -6   5   9       10.67       11.82      2.99 o 
  -5   5   9       54.34       53.17      4.26 o 
  -4   5   9       44.44       46.12      6.85 o 
  -3   5   9      352.98      328.00      8.60 o 
  -2   5   9      829.77      837.57     24.35 o 
  -1   5   9     2014.05     2093.64     31.21 o 
   0   5   9       31.78       29.96      2.64 o 
   1   5   9      157.14      150.86      6.45 o 
   2   5   9       76.54       72.14      4.06 o 
   3   5   9       23.59       29.91      3.64 o 
   4   5   9        3.33        5.53      2.88 o 
   5   5   9        3.61       -1.83      3.41 o 
  -7   6   9        0.24        2.62      3.07 o 
  -6   6   9       42.70       45.21      4.38 o 
  -5   6   9       46.14       55.45      4.58 o 
  -4   6   9        3.44        6.29      2.83 o 
  -3   6   9      419.29      412.47     10.16 o 
  -2   6   9      111.57      113.87      9.39 o 
  -1   6   9       53.13       64.25      5.84 o 
   0   6   9       35.96       39.43      4.58 o 
   1   6   9        2.96        2.06      1.97 o 
   2   6   9       52.62       54.38      5.44 o 
   3   6   9        2.34        1.91      2.39 o 
   4   6   9        7.30       12.45      3.33 o 
  -6   7   9        3.93        3.33      3.01 o 
  -5   7   9      221.96      211.94      7.60 o 
  -4   7   9      279.44      255.22     10.94 o 
  -3   7   9      446.71      423.58     10.79 o 
  -2   7   9       22.99       29.34      4.73 o 
  -1   7   9       37.69       47.01      4.33 o 
   0   7   9       20.34       25.58      3.73 o 
   1   7   9       37.83       48.85      4.44 o 
   2   7   9       60.30       62.96      4.95 o 
   3   7   9        4.50        7.75      3.44 o 
  -6   8   9       23.63       30.22      4.44 o 
  -5   8   9      102.72       97.82      5.92 o 
  -4   8   9        0.00       -3.06      2.71 o 
  -3   8   9       10.58       11.29      3.17 o 
  -2   8   9        0.79        1.43      2.72 o 
  -1   8   9        5.18        6.80      3.22 o 
   0   8   9        8.14       12.11      3.30 o 
   1   8   9       12.28       17.57      4.25 o 
   2   8   9        3.32        2.54      2.93 o 
  -4   9   9       16.23       10.64      3.58 o 
  -3   9   9        0.04        1.09      2.90 o 
  -2   9   9        1.65        0.75      2.98 o 
  -1   9   9       38.49       56.22      5.18 o 
   0   9   9       31.55       43.23      4.89 o 
   1   9   9        0.07        1.88      3.75 o 
   0 -11  10       20.95       25.68      9.62 o 
   1 -11  10        4.67        5.60      7.80 o 
   2 -11  10        0.00        1.20      4.55 o 
  -2 -10  10        0.13        1.25      6.26 o 
  -1 -10  10        0.02        2.83      6.49 o 
   0 -10  10        1.70        0.72      5.56 o 
   1 -10  10       70.15       69.78     11.00 o 
   2 -10  10        3.69        7.22      4.34 o 
   3 -10  10        0.01        0.37      4.20 o 
   4 -10  10       15.25       16.45      5.62 o 
  -3  -9  10        2.12       -6.59      5.14 o 
  -2  -9  10       63.72       61.38     10.50 o 
  -1  -9  10        2.62       -4.58      4.84 o 
   0  -9  10        9.02       -2.14      5.04 o 
   1  -9  10        0.18       -2.16      2.87 o 
   2  -9  10       34.08       35.02      5.13 o 
   3  -9  10        5.24        1.93      3.48 o 
   4  -9  10       66.40       59.22      7.85 o 
   5  -9  10       84.30       75.40      8.17 o 
  -4  -8  10       34.85       39.18      9.02 o 
  -3  -8  10       20.91       27.40      7.28 o 
  -2  -8  10        0.34        6.09      6.26 o 
  -1  -8  10      113.63      106.82     11.69 o 
   0  -8  10       55.02       63.51      5.96 o 
   1  -8  10        1.49        5.54      3.13 o 
   2  -8  10       50.56       58.30      5.98 o 
   3  -8  10      159.26      169.87      9.49 o 
   4  -8  10        7.22       12.78      5.19 o 
   5  -8  10       87.82       85.44     12.22 o 
  -5  -7  10        0.67        5.70      5.96 o 
  -4  -7  10       13.66        2.83      6.19 o 
  -3  -7  10        1.22       -1.88      4.84 o 
  -2  -7  10       18.22       18.64      6.88 o 
  -1  -7  10       58.58       59.83      8.86 o 
   0  -7  10        4.31        8.99      2.96 o 
   1  -7  10      204.74      203.89      8.75 o 
   2  -7  10       41.98       42.62      5.00 o 
   3  -7  10      439.99      434.08     14.13 o 
   4  -7  10       16.54       17.28      4.15 o 
   5  -7  10      105.38      113.14      8.75 o 
   6  -7  10       33.28       45.56      8.48 o 
  -5  -6  10        2.01        1.94      5.80 o 
  -4  -6  10        0.82       14.26      6.22 o 
  -3  -6  10        0.00       -0.16      4.48 o 
  -2  -6  10      451.40      419.31     19.59 o 
  -1  -6  10       57.80       47.41      5.01 o 
   0  -6  10      211.06      203.40      8.29 o 
   1  -6  10      617.22      591.67     15.83 o 
   2  -6  10       54.40       67.65      5.84 o 
   3  -6  10      500.13      496.32     14.94 o 
   4  -6  10       95.76      108.39     12.86 o 
   5  -6  10       12.53       10.94      3.87 o 
   6  -6  10       18.04       16.29      5.25 o 
  -6  -5  10        0.82       -0.94      3.30 o 
  -5  -5  10       22.64       20.16      3.62 o 
  -4  -5  10        1.56        2.51      2.07 o 
  -3  -5  10       66.39       66.96      4.01 o 
  -2  -5  10      223.19      179.03     11.92 o 
  -1  -5  10      497.28      466.00     16.73 o 
   0  -5  10      146.06      132.40     14.78 o 
   1  -5  10     1557.49     1558.39     36.53 o 
   2  -5  10        5.44        6.62      2.75 o 
   3  -5  10       44.89       52.14      9.12 o 
   4  -5  10        0.03       -2.60      2.43 o 
   5  -5  10       33.44       39.00     14.26 o 
   6  -5  10        2.21        3.39      3.65 o 
  -6  -4  10        1.04       -2.63      2.81 o 
  -5  -4  10        5.71        7.60      2.80 o 
  -4  -4  10       37.49       35.65      7.82 o 
  -3  -4  10      343.46      338.08      8.10 o 
  -2  -4  10       69.43       59.53      3.69 o 
  -1  -4  10     1649.38     1657.41     21.14 o 
   0  -4  10       75.02       75.85      3.04 o 
   1  -4  10      478.05      462.91     12.91 o 
   2  -4  10      166.12      173.57     17.40 o 
   3  -4  10       65.40       57.99      5.49 o 
   4  -4  10       24.22       30.33      4.41 o 
   5  -4  10        3.35        1.51      2.99 o 
   6  -4  10        0.01        3.50      3.57 o 
  -7  -3  10       42.67       38.41      5.59 o 
  -6  -3  10        0.00       -0.95      2.54 o 
  -5  -3  10      120.69      120.08     13.45 o 
  -4  -3  10      266.15      259.75     16.22 o 
  -3  -3  10      386.27      399.93      7.67 o 
  -2  -3  10      329.09      312.59      6.37 o 
  -1  -3  10     1608.06     1594.89     20.42 o 
   0  -3  10      149.54      155.99      4.08 o 
   1  -3  10       12.11       11.46      1.57 o 
   2  -3  10        4.43        3.76      1.32 o 
   3  -3  10        0.00       -1.05      2.11 o 
   4  -3  10       36.67       34.40      4.52 o 
   5  -3  10       10.04       15.21      3.91 o 
   6  -3  10       12.17       14.37      5.17 o 
  -7  -2  10        4.65       10.87      5.32 o 
  -6  -2  10       84.55      110.28     11.62 o 
  -5  -2  10       94.38       98.86      7.71 o 
  -4  -2  10       10.61       15.60      6.42 o 
  -3  -2  10     1347.90     1370.29     18.44 o 
  -2  -2  10        0.20        1.35      1.19 o 
  -1  -2  10       56.64       50.47      2.66 o 
   0  -2  10        6.56        4.62      1.68 o 
   1  -2  10       69.88       79.46      3.20 o 
   2  -2  10       28.22       31.39      2.36 o 
   3  -2  10        8.33        9.77      1.80 o 
   4  -2  10        7.96        9.22      2.03 o 
   5  -2  10       31.07       38.06      8.64 o 
   6  -2  10       31.25       36.40      5.53 o 
  -7  -1  10      129.52      128.19      9.71 o 
  -6  -1  10       24.69       29.37      4.92 o 
  -5  -1  10      299.69      300.03      9.99 o 
  -4  -1  10        4.17        8.80      2.07 o 
  -3  -1  10      204.47      192.33      5.69 o 
  -2  -1  10      269.98      261.73      5.65 o 
  -1  -1  10       71.02       55.48      6.30 o 
   0  -1  10       79.81       83.49      3.26 o 
   1  -1  10        0.03        0.76      1.10 o 
   2  -1  10       92.57       95.17      6.68 o 
   3  -1  10        1.66        0.97      1.43 o 
   4  -1  10        0.61       -0.74      1.55 o 
   5  -1  10       63.21       60.82      3.99 o 
   6  -1  10       50.39       45.41      4.42 o 
  -7   0  10        0.03       -2.61      2.93 o 
  -6   0  10        0.13        0.47      2.39 o 
  -5   0  10      265.07      255.52      9.21 o 
  -4   0  10        2.34        3.81      1.75 o 
  -3   0  10       94.98       84.25      4.12 o 
  -2   0  10       33.09       35.65      2.36 o 
  -1   0  10        3.60        5.33      1.33 o 
   0   0  10       66.61       72.81      3.18 o 
   1   0  10        1.45        2.25      1.28 o 
   2   0  10        1.21        0.36      1.23 o 
   3   0  10       78.06       81.59      3.81 o 
   4   0  10       26.63       24.80      2.68 o 
   5   0  10      154.24      163.81      5.82 o 
   6   0  10        8.47        5.99      3.01 o 
  -7   1  10      175.05      174.18     11.23 o 
  -6   1  10       36.57       37.09      8.78 o 
  -5   1  10       28.24       25.11      3.06 o 
  -4   1  10       56.62       63.47      4.07 o 
  -3   1  10      315.53      305.15      7.68 o 
  -2   1  10       30.39       32.41      2.82 o 
  -1   1  10       59.17       58.34      2.92 o 
   0   1  10      204.47      211.13      9.78 o 
   1   1  10       33.96       39.12      2.86 o 
   2   1  10       11.60       11.41      1.86 o 
   3   1  10        3.74        2.59      1.61 o 
   4   1  10      135.32      133.72      5.15 o 
   5   1  10        6.03        4.28      2.55 o 
   6   1  10        3.80        4.27      4.36 o 
  -7   2  10       46.13       42.69      5.40 o 
  -6   2  10        0.06        3.39      3.29 o 
  -5   2  10        9.08        9.76      2.53 o 
  -4   2  10        0.67        0.45      1.75 o 
  -3   2  10        1.02       -0.63      1.63 o 
  -2   2  10        1.00        2.67      1.60 o 
  -1   2  10        1.42        0.62      1.10 o 
   0   2  10      109.44      111.97      3.96 o 
   1   2  10       31.03       30.77      2.98 o 
   2   2  10       84.72       87.00      4.58 o 
   3   2  10      186.03      187.97      5.64 o 
   4   2  10       17.60       21.75      2.74 o 
   5   2  10        0.39       -2.73      2.26 o 
  -7   3  10       13.54       17.92      4.05 o 
  -6   3  10        0.77       -1.25      2.47 o 
  -5   3  10       47.85       48.83      4.12 o 
  -4   3  10       34.98       31.39      4.01 o 
  -3   3  10        4.16        5.45      1.97 o 
  -2   3  10       98.37       95.47      6.28 o 
  -1   3  10       33.22       42.26      3.48 o 
   0   3  10      180.72      177.16      5.07 o 
   1   3  10       27.07       24.42      2.51 o 
   2   3  10       19.17       17.96      2.32 o 
   3   3  10      239.39      219.83      6.30 o 
   4   3  10       45.88       47.61      5.63 o 
   5   3  10       26.06       29.91      4.41 o 
  -7   4  10       15.20       28.43      6.47 o 
  -6   4  10        8.41       11.84      3.08 o 
  -5   4  10        6.90        4.18      2.41 o 
  -4   4  10        1.83        1.29      2.73 o 
  -3   4  10       64.76       67.79      8.41 o 
  -2   4  10       60.79       63.61      4.39 o 
  -1   4  10        5.25        4.99      2.08 o 
   0   4  10      342.10      359.43      7.76 o 
   1   4  10        6.46        7.57      1.91 o 
   2   4  10      102.62      101.03      4.64 o 
   3   4  10        1.39        2.78      2.14 o 
   4   4  10       38.79       46.43      4.63 o 
   5   4  10        5.89       11.57      3.87 o 
  -7   5  10        0.05       -1.30      2.73 o 
  -6   5  10       22.51       25.03      3.61 o 
  -5   5  10        6.91        3.39      2.48 o 
  -4   5  10      145.03      151.69      6.44 o 
  -3   5  10       33.98       30.30      3.40 o 
  -2   5  10       61.05       58.84      4.50 o 
  -1   5  10      123.58      141.15      6.19 o 
   0   5  10       85.51       92.02      5.26 o 
   1   5  10      414.20      421.70      9.01 o 
   2   5  10       30.07       34.58      3.37 o 
   3   5  10       36.95       43.30      7.72 o 
   4   5  10       57.40       62.85      5.50 o 
  -6   6  10       18.15       21.55      4.30 o 
  -5   6  10       21.14       17.68      3.22 o 
  -4   6  10        9.12        5.16      2.69 o 
  -3   6  10       35.34       43.16      4.20 o 
  -2   6  10      216.91      214.89      7.45 o 
  -1   6  10       87.65      101.79      5.80 o 
   0   6  10       11.49        8.63      3.20 o 
   1   6  10        0.91        1.84      2.58 o 
   2   6  10       33.23       41.48      3.73 o 
   3   6  10        0.10        1.44      2.74 o 
  -6   7  10        4.96        5.35      3.50 o 
  -5   7  10       59.23       63.31      5.11 o 
  -4   7  10        5.89        2.79      2.92 o 
  -3   7  10      215.86      197.10      8.25 o 
  -2   7  10       56.17       54.91      4.78 o 
  -1   7  10      130.77      141.98      6.86 o 
   0   7  10        6.67        7.81      3.05 o 
   1   7  10        0.33       -2.00      2.45 o 
   2   7  10        1.20        2.10      2.73 o 
  -5   8  10      100.68      100.60      9.66 o 
  -4   8  10       21.81       18.13      4.69 o 
  -3   8  10       29.28       31.04      4.10 o 
  -2   8  10        0.27        1.21      2.78 o 
  -1   8  10       13.17       19.03      3.78 o 
   0   8  10       15.60       21.43      3.85 o 
   1   8  10        9.77       23.92      4.93 o 
  -3   9  10        5.26        4.68      3.35 o 
  -2   9  10        1.02       -0.93      4.59 o 
  -1   9  10        0.07       -3.08      3.62 o 
  -1 -10  11        0.00        3.92      6.72 o 
   0 -10  11       35.00       32.86      8.92 o 
   1 -10  11       12.43       18.44      7.80 o 
   2 -10  11       31.75       36.08      6.25 o 
   3 -10  11       27.16       35.99      6.46 o 
  -3  -9  11        9.37       26.11      8.50 o 
  -2  -9  11       30.12       24.30      8.96 o 
  -1  -9  11        1.72        3.03      5.73 o 
   0  -9  11        7.89       13.96      6.12 o 
   1  -9  11        6.28        3.26      3.55 o 
   2  -9  11        0.09       -0.17      3.41 o 
   3  -9  11        0.43        0.99      3.83 o 
   4  -9  11        3.73       -1.38      4.41 o 
  -4  -8  11        0.14        2.07      6.78 o 
  -3  -8  11        0.45       -6.26      5.43 o 
  -2  -8  11       10.18       17.62      7.11 o 
  -1  -8  11       61.25       66.12     10.24 o 
   0  -8  11       13.32       16.34      4.14 o 
   1  -8  11       85.79       72.93      6.56 o 
   2  -8  11       53.10       55.71      6.09 o 
   3  -8  11       16.33       17.50      4.38 o 
   4  -8  11       13.36       15.38      6.64 o 
   5  -8  11       18.23       29.35      6.19 o 
  -4  -7  11       23.19       12.45      6.98 o 
  -3  -7  11       32.80       33.13      8.33 o 
  -2  -7  11       16.59       28.45      7.57 o 
  -1  -7  11        1.34       -2.21      4.41 o 
   0  -7  11       42.97       46.58      5.11 o 
   1  -7  11        2.90        2.50      2.97 o 
   2  -7  11       87.90       95.22      7.24 o 
   3  -7  11        3.73        1.05      3.28 o 
   4  -7  11        6.49        4.84      3.72 o 
   5  -7  11        2.68        9.15      4.58 o 
  -4  -6  11        0.84       -1.19      5.43 o 
  -3  -6  11        4.54        4.05      5.33 o 
  -2  -6  11       76.89       64.38      9.35 o 
  -1  -6  11       58.14       54.45      5.29 o 
   0  -6  11      252.58      239.18      9.42 o 
   1  -6  11       32.96       38.89      4.75 o 
   2  -6  11        5.68        1.73      2.69 o 
   3  -6  11        5.47        0.68      2.79 o 
   4  -6  11        6.40        2.88      3.23 o 
   5  -6  11       16.39       17.35      4.56 o 
   6  -6  11       15.08       15.65      5.24 o 
  -6  -5  11       19.29       10.07      4.51 o 
  -5  -5  11        2.69       -1.48      2.64 o 
  -4  -5  11        0.25        0.74      2.17 o 
  -3  -5  11        2.76        0.16      4.51 o 
  -2  -5  11      154.84      150.65     11.23 o 
  -1  -5  11       75.36       81.30      5.78 o 
   0  -5  11      558.15      558.28     44.85 o 
   1  -5  11        2.44        2.44      2.54 o 
   2  -5  11      328.67      324.12     25.54 o 
   3  -5  11       93.11       87.49      7.03 o 
   4  -5  11        0.25       -0.07      2.96 o 
   5  -5  11        3.61        4.96      3.50 o 
   6  -5  11        1.40        4.63      4.14 o 
  -6  -4  11        4.74        2.07      3.61 o 
  -5  -4  11        3.19        3.52      3.01 o 
  -4  -4  11      180.86      176.95      7.33 o 
  -3  -4  11       30.11       40.85      3.45 o 
  -2  -4  11        0.57        1.79      1.48 o 
  -1  -4  11      306.16      286.87      9.62 o 
   0  -4  11       42.27       44.17      6.96 o 
   1  -4  11      100.24       88.82     20.51 o 
   2  -4  11        0.97       -1.27      2.26 o 
   3  -4  11        0.84        3.03      2.99 o 
   4  -4  11       22.78       27.75      7.31 o 
   5  -4  11       70.42       68.67     15.23 o 
   6  -4  11        2.87        2.51      3.99 o 
  -6  -3  11        8.96        6.86      3.63 o 
  -5  -3  11        4.32        6.85      2.88 o 
  -4  -3  11       12.38       13.75      2.90 o 
  -3  -3  11      566.26      581.67     10.13 o 
  -2  -3  11      793.08      812.99     12.46 o 
  -1  -3  11        3.59        3.58      1.42 o 
   0  -3  11      447.18      412.26      7.61 o 
   1  -3  11       15.11       14.46      1.80 o 
   2  -3  11        1.10        1.69      2.22 o 
   3  -3  11        8.22        4.59      2.79 o 
   4  -3  11       18.52       21.75     11.38 o 
   5  -3  11       43.37       51.05      9.75 o 
   6  -3  11        9.92        7.89      4.53 o 
  -7  -2  11        2.16       10.07      6.09 o 
  -6  -2  11       31.17       40.15      5.03 o 
  -5  -2  11        5.87        5.50      2.70 o 
  -4  -2  11      279.04      277.99      9.32 o 
  -3  -2  11        5.55        5.72      1.89 o 
  -2  -2  11      431.77      409.51      8.70 o 
  -1  -2  11       59.91       55.53      2.97 o 
   0  -2  11        0.03       -1.04      1.15 o 
   1  -2  11       76.39       78.00      4.43 o 
   2  -2  11       51.69       59.23      3.23 o 
   3  -2  11        4.94        4.56      2.32 o 
   4  -2  11       30.57       39.16      9.90 o 
   5  -2  11       19.23       20.96      4.62 o 
   6  -2  11        4.72        1.15      3.72 o 
  -7  -1  11        3.25        5.28      5.80 o 
  -6  -1  11       34.52       41.23      6.12 o 
  -5  -1  11      540.24      545.93     33.92 o 
  -4  -1  11      494.96      501.99     10.87 o 
  -3  -1  11        3.15        1.68      1.59 o 
  -2  -1  11        2.74       -0.30      1.20 o 
  -1  -1  11       63.87       57.05      3.47 o 
   0  -1  11      169.35      158.33      4.47 o 
   1  -1  11       82.25       83.28      3.62 o 
   2  -1  11      194.24      193.54      5.35 o 
   3  -1  11      139.02      127.75      4.60 o 
   4  -1  11       46.47       49.62      3.55 o 
   5  -1  11        3.27        2.72      2.28 o 
   6  -1  11        0.42        2.85      4.15 o 
  -7   0  11        8.02        9.11      3.99 o 
  -6   0  11      158.18      166.55     18.21 o 
  -5   0  11       90.91       87.71      6.23 o 
  -4   0  11      108.98      103.74      6.24 o 
  -3   0  11       66.72       65.86      3.98 o 
  -2   0  11        2.24        0.29      1.38 o 
  -1   0  11       18.35       18.48      2.03 o 
   0   0  11      257.22      241.54      5.72 o 
   1   0  11      116.97      118.04      4.19 o 
   2   0  11       87.50       84.48      4.53 o 
   3   0  11       93.79       98.22      5.97 o 
   4   0  11        0.02       -1.36      1.87 o 
   5   0  11        1.09        2.28      2.35 o 
   6   0  11        2.20        7.35      3.30 o 
  -7   1  11       96.06       95.91      7.60 o 
  -6   1  11      228.19      222.79      9.27 o 
  -5   1  11        2.57        4.54      2.23 o 
  -4   1  11        1.88        1.88      1.85 o 
  -3   1  11        0.93        0.96      1.83 o 
  -2   1  11      586.19      554.01     13.54 o 
  -1   1  11       80.28       73.34      3.43 o 
   0   1  11       65.91       65.54      6.52 o 
   1   1  11      119.63      107.88      4.29 o 
   2   1  11      170.10      166.45      7.95 o 
   3   1  11       27.77       31.90      2.98 o 
   4   1  11        0.03       -1.47      1.90 o 
   5   1  11       17.14       18.56      5.24 o 
  -7   2  11       19.31       26.20      4.64 o 
  -6   2  11        0.73       -2.18      2.76 o 
  -5   2  11       15.13       21.51      3.20 o 
  -4   2  11       70.88       67.44      8.10 o 
  -3   2  11       11.67       10.52      2.36 o 
  -2   2  11      183.51      193.03      6.25 o 
  -1   2  11      135.63      110.63      5.10 o 
   0   2  11        4.38        4.15      1.55 o 
   1   2  11       30.22       34.75      2.94 o 
   2   2  11        0.02        0.37      1.68 o 
   3   2  11        5.93        5.97      2.16 o 
   4   2  11       27.64       25.76      3.47 o 
   5   2  11       39.12       38.02      4.89 o 
  -7   3  11        3.80        6.82      3.77 o 
  -6   3  11        2.66        1.27      2.56 o 
  -5   3  11       14.86       15.49      2.84 o 
  -4   3  11      189.32      183.44      6.68 o 
  -3   3  11        0.20       -1.77      1.73 o 
  -2   3  11       22.96       28.38      4.15 o 
  -1   3  11      142.66      139.89      5.64 o 
   0   3  11       14.00       17.49      2.34 o 
   1   3  11       98.42      104.93      4.78 o 
   2   3  11       16.28       24.54      3.50 o 
   3   3  11       50.06       49.92      4.67 o 
   4   3  11       15.10       22.12      3.55 o 
   5   3  11        9.24       19.21      4.29 o 
  -7   4  11       16.83       10.27      4.02 o 
  -6   4  11       90.37      106.58      6.22 o 
  -5   4  11       15.07       17.95      3.17 o 
  -4   4  11        7.19        2.17      4.67 o 
  -3   4  11       38.47       40.50      3.84 o 
  -2   4  11        0.20        0.66      1.96 o 
  -1   4  11       64.48       69.85      4.75 o 
   0   4  11       21.39       21.33      3.12 o 
   1   4  11       38.74       33.98      3.15 o 
   2   4  11       89.84       83.48      4.60 o 
   3   4  11       29.56       31.68      3.56 o 
   4   4  11        1.98       -0.18      3.13 o 
  -6   5  11       10.50       12.84      3.26 o 
  -5   5  11       15.11       15.83      3.74 o 
  -4   5  11       27.67       36.91      4.15 o 
  -3   5  11       50.04       45.90      4.33 o 
  -2   5  11       25.64       29.12      3.98 o 
  -1   5  11        9.66        6.56      2.64 o 
   0   5  11       11.25       15.65      3.05 o 
   1   5  11        4.32        4.56      2.70 o 
   2   5  11      128.58      129.46      5.69 o 
   3   5  11       46.22       62.64      5.81 o 
  -6   6  11        4.51        4.15      3.23 o 
  -5   6  11       13.84       13.17      3.22 o 
  -4   6  11        5.39        5.08      2.69 o 
  -3   6  11       59.81       52.11      4.76 o 
  -2   6  11       21.89       22.54      4.37 o 
  -1   6  11       38.77       27.58      7.35 o 
   0   6  11       41.16       43.26      6.49 o 
   1   6  11       31.50       24.02      3.91 o 
   2   6  11       52.66       52.80      4.94 o 
   3   6  11        5.54        2.86      3.04 o 
  -5   7  11        2.79        0.78      2.99 o 
  -4   7  11      102.38      113.61      6.62 o 
  -3   7  11        9.49       12.26      3.12 o 
  -2   7  11        4.38        3.93      2.78 o 
  -1   7  11        6.09        8.39      2.96 o 
   0   7  11       24.38       25.74      4.04 o 
   1   7  11       72.12       80.98      5.91 o 
   2   7  11       29.58       37.29      6.47 o 
  -4   8  11        3.55        1.70      3.22 o 
  -3   8  11        7.48        4.08      4.13 o 
  -2   8  11        3.27        3.66      3.20 o 
  -1   8  11        5.47        2.12      3.32 o 
   0   8  11       67.45       80.58      8.04 o 
   1 -10  12        1.72       -2.67      5.76 o 
  -2  -9  12        0.87       -0.10      6.32 o 
  -1  -9  12       11.58       15.21      7.64 o 
   0  -9  12        2.18        2.17      6.03 o 
   1  -9  12        1.38        6.19      4.05 o 
   2  -9  12       19.36       19.12      4.87 o 
   3  -9  12       35.30       55.94      8.31 o 
  -3  -8  12       19.51       30.10      8.82 o 
  -2  -8  12        3.47        2.80      6.22 o 
  -1  -8  12        0.01       -3.06      5.30 o 
   0  -8  12        0.05       -5.66      4.81 o 
   1  -8  12        4.46        7.07      3.63 o 
   2  -8  12      127.84      125.66     11.11 o 
   3  -8  12       15.89       15.23      4.86 o 
   4  -8  12       18.18       21.66      5.85 o 
  -4  -7  12        0.19        0.53      6.19 o 
  -3  -7  12       11.11       15.41      7.18 o 
  -2  -7  12        1.47       -0.40      5.99 o 
  -1  -7  12       34.75       36.95      8.50 o 
   0  -7  12      153.04      143.08      8.26 o 
   1  -7  12       63.88       62.45      6.90 o 
   2  -7  12        3.10       -1.08      3.05 o 
   3  -7  12        5.94        2.34      3.73 o 
   4  -7  12       14.74       16.96      4.85 o 
   5  -7  12        0.26        2.83      4.44 o 
  -4  -6  12       12.37       18.31      7.71 o 
  -3  -6  12        8.21       24.99      7.80 o 
  -2  -6  12        3.72        8.99      6.39 o 
  -1  -6  12      129.03      149.33      8.10 o 
   0  -6  12       14.88       23.59      4.26 o 
   1  -6  12       67.59       59.80      9.37 o 
   2  -6  12      258.83      268.95     23.28 o 
   3  -6  12        0.18       -1.25      3.19 o 
   4  -6  12       78.66       93.15      8.06 o 
   5  -6  12        7.66       11.50      5.32 o 
  -5  -5  12       12.53       25.57      4.51 o 
  -3  -5  12        1.23        5.24      5.73 o 
  -2  -5  12      138.75      130.63     11.36 o 
  -1  -5  12       42.75       46.11      4.94 o 
   0  -5  12       34.54       44.06      5.42 o 
   1  -5  12        0.09        1.16      2.60 o 
   2  -5  12        2.42        0.73      3.02 o 
   3  -5  12        0.22        2.00      3.07 o 
   4  -5  12      143.11      149.16      9.28 o 
   5  -5  12       71.74       84.32      7.89 o 
  -6  -4  12        2.17        2.95      3.96 o 
  -5  -4  12        0.46        0.17      3.11 o 
  -4  -4  12        4.21        3.31      2.82 o 
  -3  -4  12      224.82      207.42      7.80 o 
  -2  -4  12       10.74       12.76      2.09 o 
  -1  -4  12      189.06      190.03      8.11 o 
   0  -4  12      221.33      199.52      8.51 o 
   1  -4  12        0.46       -2.00      2.35 o 
   2  -4  12        2.42        2.35      2.98 o 
   3  -4  12      213.03      222.09      9.95 o 
   4  -4  12        7.60        2.35      3.76 o 
   5  -4  12        6.29        8.21      4.20 o 
  -6  -3  12       18.74       17.70      4.54 o 
  -5  -3  12       64.54       74.11      9.81 o 
  -4  -3  12       27.34       32.97      4.23 o 
  -3  -3  12        0.15       -0.97      2.07 o 
  -2  -3  12       27.63       32.09      2.98 o 
  -1  -3  12       78.46       73.12      3.50 o 
   0  -3  12       67.28       65.10      4.32 o 
   1  -3  12       30.26       29.64      6.27 o 
   2  -3  12      163.90      177.22      8.33 o 
   3  -3  12        1.77        3.63      3.21 o 
   4  -3  12      232.70      263.07     11.12 o 
   5  -3  12        0.05        1.70      4.79 o 
  -6  -2  12        3.54       -0.34      3.21 o 
  -5  -2  12       16.96       21.28      3.79 o 
  -4  -2  12        0.94       -1.57      2.34 o 
  -3  -2  12      264.35      254.00      7.79 o 
  -2  -2  12        1.04        2.10      1.63 o 
  -1  -2  12      102.94       95.23      3.87 o 
   0  -2  12      187.51      175.76      4.93 o 
   1  -2  12       86.54       85.02      3.80 o 
   2  -2  12      209.90      190.75      8.05 o 
   3  -2  12       45.90       48.62      6.75 o 
   4  -2  12        8.61       11.59      3.92 o 
   5  -2  12        3.11        2.81      3.46 o 
  -6  -1  12        4.42       -1.38      3.04 o 
  -5  -1  12       24.48       24.09      4.87 o 
  -4  -1  12        0.00        0.38      1.93 o 
  -3  -1  12       88.79       85.96      4.60 o 
  -2  -1  12      226.71      219.09      6.53 o 
  -1  -1  12      159.38      154.61      4.58 o 
   0  -1  12       29.16       24.77      2.39 o 
   1  -1  12       49.38       46.62      3.07 o 
   2  -1  12      158.66      144.31      4.84 o 
   3  -1  12        3.05        4.77      2.02 o 
   4  -1  12        0.01        1.26      2.17 o 
   5  -1  12        0.48        2.01      3.45 o 
  -7   0  12        8.11        5.66      4.06 o 
  -6   0  12       24.17       16.79      4.07 o 
  -5   0  12      123.19      126.47      7.56 o 
  -4   0  12       22.20       27.38      7.04 o 
  -3   0  12      189.11      181.32      6.11 o 
  -2   0  12       17.32       17.94      3.15 o 
  -1   0  12      103.12      103.61      4.14 o 
   0   0  12      606.37      518.10      9.49 o 
   1   0  12       56.93       66.24      4.74 o 
   2   0  12        3.52        6.02      1.96 o 
   3   0  12        2.07        2.81      2.03 o 
   4   0  12       59.22       55.78      4.11 o 
   5   0  12       47.53       38.38      3.85 o 
  -7   1  12       19.64       14.61      4.74 o 
  -6   1  12        3.94        5.99      3.32 o 
  -5   1  12        2.50        3.65      2.46 o 
  -4   1  12      132.70      131.47      5.96 o 
  -3   1  12       26.52       28.34      3.23 o 
  -2   1  12      220.35      203.06     11.33 o 
  -1   1  12        0.08        1.40      1.64 o 
   0   1  12       17.46       13.59      3.04 o 
   1   1  12       39.65       47.17      3.68 o 
   2   1  12        6.22        3.95      3.12 o 
   3   1  12       11.66       10.50      2.42 o 
   4   1  12        0.90        1.11      2.25 o 
   5   1  12        0.04        1.90      3.12 o 
  -6   2  12       20.51       22.02      4.14 o 
  -5   2  12       39.27       44.33      4.14 o 
  -4   2  12        0.00       -1.15      2.19 o 
  -3   2  12       20.10       17.53      2.83 o 
  -2   2  12      141.98      121.13      5.51 o 
  -1   2  12        9.27        8.31      2.12 o 
   0   2  12        0.00        1.27      1.58 o 
   1   2  12        0.05        1.29      1.74 o 
   2   2  12       51.65       44.67      4.60 o 
   3   2  12       70.77       76.27      4.59 o 
   4   2  12       78.19       76.49      4.92 o 
  -6   3  12       34.60       31.28      4.12 o 
  -5   3  12        3.13        4.13      2.47 o 
  -4   3  12      276.18      282.49      9.64 o 
  -3   3  12        2.83        0.33      2.00 o 
  -2   3  12       32.47       30.56      3.87 o 
  -1   3  12        6.65       10.42      2.48 o 
   0   3  12       66.47       70.80      4.86 o 
   1   3  12      170.05      166.51      5.69 o 
   2   3  12       72.14       72.14      4.38 o 
   3   3  12        3.76        6.32      2.98 o 
   4   3  12       15.73       17.97      3.91 o 
  -6   4  12       21.61       26.98      4.12 o 
  -5   4  12       13.73        8.83      3.11 o 
  -4   4  12       15.35       13.90      3.03 o 
  -3   4  12        1.85       -0.13      2.14 o 
  -2   4  12        0.11       -1.26      2.30 o 
  -1   4  12       29.77       31.08      3.76 o 
   0   4  12      109.68      103.78      6.04 o 
   1   4  12        0.36       -0.29      2.17 o 
   2   4  12       52.50       62.69      4.35 o 
   3   4  12        0.02        1.40      2.64 o 
  -6   5  12       35.56       36.59      5.17 o 
  -5   5  12       37.12       32.60      4.30 o 
  -4   5  12        9.45        9.99      3.07 o 
  -3   5  12       46.14       47.12      4.60 o 
  -2   5  12       96.65      103.26      6.12 o 
  -1   5  12      117.33      109.53      6.25 o 
   0   5  12       48.86       43.25      4.36 o 
   1   5  12        2.78        0.52      2.42 o 
   2   5  12        0.09       -0.66      2.43 o 
   3   5  12        3.70        1.22      3.33 o 
  -5   6  12        4.84        1.04      2.92 o 
  -4   6  12        1.81        3.23      3.07 o 
  -3   6  12       28.91       39.73      4.50 o 
  -2   6  12       57.85       65.57      5.37 o 
  -1   6  12        5.51        6.48      3.16 o 
   0   6  12       14.90       25.48      3.75 o 
   1   6  12        1.95        7.48      3.09 o 
   2   6  12       64.23       57.10      8.89 o 
  -4   7  12       17.91       17.73      4.25 o 
  -3   7  12        0.25       -2.57      2.68 o 
  -2   7  12        0.08        3.82      3.49 o 
  -1   7  12        0.51        3.70      4.22 o 
   0   7  12       27.02       31.86      4.50 o 
  -1  -9  13       10.85       15.54      7.74 o 
   0  -9  13       26.66       19.53      8.00 o 
   1  -9  13       12.07       24.62      5.80 o 
   2  -9  13        8.97       14.42      4.99 o 
  -2  -8  13       14.56       12.28      7.74 o 
  -1  -8  13        1.80       -6.42      4.94 o 
   0  -8  13       42.32       36.88      9.09 o 
   1  -8  13        0.18        2.83      3.61 o 
   2  -8  13        0.00       -2.47      3.74 o 
   3  -8  13        4.23        8.81      4.98 o 
  -3  -7  13       11.93       25.22      8.53 o 
  -2  -7  13       36.09       50.74      9.55 o 
  -1  -7  13        1.80       -2.01      5.14 o 
   0  -7  13        0.86       -0.32      3.21 o 
   1  -7  13       20.62       33.20      5.33 o 
   2  -7  13        3.38        0.97      3.45 o 
   3  -7  13       18.87       14.23      4.81 o 
   4  -7  13        0.61       -0.55      4.31 o 
  -3  -6  13        0.02       -0.82      5.93 o 
  -2  -6  13       93.94       98.36     11.49 o 
  -1  -6  13        0.62        1.29      3.22 o 
   0  -6  13        1.62        4.56      3.77 o 
   1  -6  13       75.90       92.45      7.41 o 
   2  -6  13       21.51       18.40      4.64 o 
   3  -6  13        3.31        1.82      3.53 o 
   4  -6  13       69.66       74.11     12.33 o 
  -3  -5  13        0.00        4.41      5.80 o 
  -2  -5  13       66.21       83.93     10.11 o 
  -1  -5  13        0.30        3.39      3.02 o 
   0  -5  13        0.26        3.42      5.02 o 
   1  -5  13        5.90        0.84      3.06 o 
   2  -5  13        3.99        4.86      3.38 o 
   3  -5  13       29.35       33.83     12.27 o 
   4  -5  13       13.11       23.15      4.86 o 
   5  -5  13       20.24       23.79     12.45 o 
  -5  -4  13        0.05        0.78      4.82 o 
  -4  -4  13        3.41        6.19      3.22 o 
  -3  -4  13       11.81       12.85      3.11 o 
  -2  -4  13       17.79       18.67      3.92 o 
  -1  -4  13       96.66       88.43      6.30 o 
   0  -4  13       36.69       36.77      4.82 o 
   1  -4  13        0.25        1.12      3.00 o 
   2  -4  13      196.39      211.62     11.25 o 
   3  -4  13        5.13        2.39      4.31 o 
   4  -4  13        9.05       14.54      4.42 o 
   5  -4  13        0.05       -0.61      4.09 o 
  -5  -3  13       26.43       28.21      7.19 o 
  -4  -3  13       51.71       51.38      5.31 o 
  -3  -3  13       10.42       17.65      5.52 o 
  -2  -3  13        6.34        2.06      1.73 o 
  -1  -3  13        0.22        0.06      1.49 o 
   0  -3  13       44.75       49.87      5.16 o 
   1  -3  13      151.87      142.17      7.80 o 
   2  -3  13        0.16       -1.68      2.93 o 
   3  -3  13        4.96        3.01      3.43 o 
   4  -3  13       10.10        9.73      6.03 o 
   5  -3  13       11.59        7.92      4.25 o 
  -6  -2  13        7.95        8.90      3.82 o 
  -5  -2  13        0.22        2.01      3.14 o 
  -4  -2  13        9.10        8.71      2.98 o 
  -3  -2  13        0.08        3.47      2.09 o 
  -2  -2  13        3.60        3.52      1.97 o 
  -1  -2  13        0.02       -0.75      1.70 o 
   0  -2  13      128.17      119.32      4.51 o 
   1  -2  13      127.15      115.56      4.54 o 
   2  -2  13        0.83       -0.18      3.38 o 
   3  -2  13       52.59       47.46      6.00 o 
   4  -2  13       11.72       10.09      4.13 o 
   5  -2  13        0.62        0.91      3.77 o 
  -6  -1  13        9.81       10.97      4.07 o 
  -5  -1  13        0.38       -1.04      2.76 o 
  -4  -1  13       10.11        9.04      2.65 o 
  -3  -1  13        4.29        1.34      2.09 o 
  -2  -1  13      150.53      140.55      5.57 o 
  -1  -1  13      157.38      139.89      4.68 o 
   0  -1  13       10.03        7.79      1.98 o 
   1  -1  13        0.33        0.31      1.64 o 
   2  -1  13        7.59        6.78      2.14 o 
   3  -1  13        2.49        4.50      2.37 o 
   4  -1  13        4.56        8.05      3.85 o 
   5  -1  13        1.31        2.24      3.74 o 
  -6   0  13        8.09        7.60      3.85 o 
  -5   0  13       20.24       16.60      3.96 o 
  -4   0  13       10.98        9.86      2.58 o 
  -3   0  13        0.09       -0.23      1.86 o 
  -2   0  13       31.42       29.07      3.19 o 
  -1   0  13      285.66      258.62      9.03 o 
   0   0  13       18.08       24.44      2.68 o 
   1   0  13      154.27      152.18      5.20 o 
   2   0  13       46.81       43.73      3.55 o 
   3   0  13        1.06        1.56      2.30 o 
   4   0  13       16.96       28.46      3.38 o 
  -6   1  13       12.41       12.11      4.28 o 
  -5   1  13       13.66        8.31      2.97 o 
  -4   1  13      124.30      114.70      5.85 o 
  -3   1  13       30.25       29.16      3.56 o 
  -2   1  13       15.63       13.45      2.76 o 
  -1   1  13        6.40        3.81      2.08 o 
   0   1  13       62.12       56.80      3.62 o 
   1   1  13      103.56      110.03      7.97 o 
   2   1  13       17.11       17.93      2.73 o 
   3   1  13       55.72       61.73      4.32 o 
   4   1  13        1.69        1.43      2.58 o 
  -6   2  13       28.62       26.28      4.94 o 
  -5   2  13        1.66       -0.77      2.45 o 
  -4   2  13        0.01        0.50      2.18 o 
  -3   2  13      118.35      123.15      6.06 o 
  -2   2  13        0.10       -0.04      1.93 o 
  -1   2  13        4.88        6.63      2.30 o 
   0   2  13        0.82        1.46      2.24 o 
   1   2  13        0.45        0.63      1.97 o 
   2   2  13        2.43        3.63      2.32 o 
   3   2  13       90.33       85.37      4.95 o 
   4   2  13        2.65        1.02      2.75 o 
  -6   3  13       12.83        8.47      3.27 o 
  -5   3  13        0.01       -0.74      2.52 o 
  -4   3  13       50.11       49.55      6.24 o 
  -3   3  13        0.04        1.49      2.37 o 
  -2   3  13       89.94       90.34      6.64 o 
  -1   3  13       11.91       12.76      2.92 o 
   0   3  13       33.16       38.85      4.17 o 
   1   3  13       73.97       78.81      5.57 o 
   2   3  13       31.94       29.87      3.44 o 
   3   3  13        4.06        4.78      2.88 o 
  -5   4  13       15.85       12.12      4.00 o 
  -4   4  13       34.06       36.23      4.96 o 
  -3   4  13       50.09       54.12      5.52 o 
  -2   4  13        5.01        2.21      2.54 o 
  -1   4  13       39.40       37.87      4.18 o 
   0   4  13        2.60        0.61      2.57 o 
   1   4  13       56.20       56.92      4.94 o 
   2   4  13        2.21        1.25      2.66 o 
   3   4  13       44.03       50.30      4.69 o 
  -5   5  13        8.54       13.80      4.98 o 
  -4   5  13       12.87       13.89      3.54 o 
  -3   5  13        7.57        7.68      3.24 o 
  -2   5  13       50.06       52.11      4.94 o 
  -1   5  13        0.01        0.28      2.56 o 
   0   5  13       60.63       56.77      5.02 o 
   1   5  13        0.39        2.43      3.15 o 
   2   5  13        6.36        8.64      3.59 o 
  -4   6  13       42.09       34.47      4.80 o 
  -3   6  13        0.77       -1.42      3.07 o 
  -2   6  13       22.10       20.35      4.00 o 
  -1   6  13       24.75       24.10      4.08 o 
   0   6  13        7.66        7.88      3.52 o 
   1   6  13       17.97       12.98      3.71 o 
  -2   7  13        0.01        0.22      3.36 o 
  -1  -8  14      132.45      159.51     15.48 o 
   0  -8  14       49.32       47.29     10.04 o 
   1  -8  14       11.82       17.10      6.67 o 
   2  -8  14       44.48       46.86      7.03 o 
  -2  -7  14        0.61       -5.76      5.30 o 
  -1  -7  14       19.14       34.77      8.89 o 
   0  -7  14        6.69        5.52      4.03 o 
   1  -7  14        2.61        1.76      3.85 o 
   2  -7  14        0.14        3.78      4.20 o 
   3  -7  14       19.81       19.49      5.20 o 
  -2  -6  14        2.97        4.15      6.65 o 
  -1  -6  14        6.65       15.28      6.29 o 
   0  -6  14      164.37      167.80      9.50 o 
   1  -6  14        7.04        9.19      4.25 o 
   2  -6  14        3.40        5.08      3.75 o 
   3  -6  14        7.75        6.36      4.73 o 
  -2  -5  14       93.44      109.59     11.85 o 
  -1  -5  14        3.29        7.50      3.72 o 
   0  -5  14       24.56       20.69      4.43 o 
   1  -5  14        0.03        0.48      3.72 o 
   2  -5  14       11.66        8.34      3.85 o 
   3  -5  14        8.07        7.82      6.21 o 
   4  -5  14       11.09        7.21      4.38 o 
  -2  -4  14       41.49       47.42      5.57 o 
  -1  -4  14       11.32        3.79      3.27 o 
   0  -4  14        4.37        4.01      3.44 o 
   1  -4  14       23.32       23.56      5.09 o 
   2  -4  14        8.17        7.61      3.99 o 
   3  -4  14       38.10       31.31      6.50 o 
   4  -4  14       30.43       26.00      5.57 o 
  -5  -3  14       13.85       17.19      5.84 o 
  -4  -3  14        4.48        2.92      3.13 o 
  -3  -3  14       47.31       62.32      5.52 o 
  -2  -3  14       52.36       52.51      4.13 o 
  -1  -3  14       19.54       24.54      4.25 o 
   0  -3  14       30.98       36.46      7.15 o 
   1  -3  14       58.85       51.07      7.69 o 
   2  -3  14        1.70       -2.43      3.19 o 
   3  -3  14        3.69        3.87      3.64 o 
   4  -3  14        2.34        2.62      3.98 o 
  -5  -2  14        0.96       -4.80      3.21 o 
  -4  -2  14        0.49        5.52      3.28 o 
  -3  -2  14        0.35       -0.83      2.24 o 
  -2  -2  14        1.28        3.15      2.06 o 
  -1  -2  14       22.66       17.92      2.51 o 
   0  -2  14       60.57       49.76      3.51 o 
   1  -2  14      161.08      152.15      8.45 o 
   2  -2  14       11.29        4.64      5.33 o 
   3  -2  14       25.62       25.78      4.94 o 
   4  -2  14       24.63       28.61     10.03 o 
  -5  -1  14       25.97       32.18      5.03 o 
  -4  -1  14       42.59       38.44      5.04 o 
  -3  -1  14        2.05        0.64      2.11 o 
  -2  -1  14       39.77       35.21      3.60 o 
  -1  -1  14      121.42      110.39      5.42 o 
   0  -1  14       17.56       20.46      2.65 o 
   1  -1  14        1.14        5.56      3.03 o 
   2  -1  14        9.42        7.30      2.39 o 
   3  -1  14        1.64       -2.81      3.18 o 
   4  -1  14       12.52       11.72      4.61 o 
  -5   0  14        3.99       10.77      4.11 o 
  -4   0  14        0.10       -0.20      2.24 o 
  -3   0  14      124.45      107.52      6.43 o 
  -2   0  14       16.61       16.57      3.04 o 
  -1   0  14      153.24      132.90      5.95 o 
   0   0  14       30.83       32.78      3.55 o 
   1   0  14      107.67      103.00      4.94 o 
   2   0  14      102.04      113.64      5.27 o 
   3   0  14       75.01       69.85      4.74 o 
   4   0  14        1.56        1.88      2.61 o 
  -5   1  14       11.94       12.32      5.07 o 
  -4   1  14       11.28        7.65      2.94 o 
  -3   1  14       64.06       69.03      5.06 o 
  -2   1  14       87.92       78.12      5.36 o 
  -1   1  14        3.69        5.69      3.28 o 
   0   1  14       93.84       98.36      5.63 o 
   1   1  14       15.59       15.92      2.74 o 
   2   1  14        0.67        1.00      2.28 o 
   3   1  14       86.84       95.13      5.43 o 
  -5   2  14       18.00       11.97      3.39 o 
  -4   2  14        9.54       10.52      2.94 o 
  -3   2  14       16.90       12.77      3.09 o 
  -2   2  14       92.41       91.51      5.69 o 
  -1   2  14       97.47      101.82      5.94 o 
   0   2  14       47.59       53.35      4.60 o 
   1   2  14        6.45       14.85      3.24 o 
   2   2  14        1.22        5.47      2.54 o 
   3   2  14       23.87       28.15      3.90 o 
  -5   3  14       19.49       18.38      3.87 o 
  -4   3  14       71.31       72.92      6.19 o 
  -3   3  14        1.29        4.62      2.58 o 
  -2   3  14       27.95       34.76      4.55 o 
  -1   3  14        3.00        4.21      2.73 o 
   0   3  14        7.68        8.62      4.29 o 
   1   3  14       57.91       68.80      5.51 o 
   2   3  14       25.58       33.42      4.40 o 
  -4   4  14       21.59       20.95      4.50 o 
  -3   4  14        7.12        5.44      2.99 o 
  -2   4  14        0.24       -1.17      3.50 o 
  -1   4  14       50.67       60.93      5.24 o 
   0   4  14        8.76       12.51      3.47 o 
   1   4  14       87.26      101.82      8.36 o 
   2   4  14        0.25        0.07      3.38 o 
  -4   5  14        0.49        3.90      3.25 o 
  -3   5  14       24.95       36.50      4.78 o 
  -2   5  14        7.59       11.52      3.55 o 
  -1   5  14       28.40       30.25      5.51 o 
   0   5  14        5.48        6.51      3.52 o 
  -1  -7  15        0.14       -0.82      6.09 o 
   0  -7  15        0.03       -3.65      4.10 o 
   1  -7  15        5.26        8.58      4.91 o 
  -2  -6  15        5.95        5.63      6.59 o 
  -1  -6  15        9.09       15.48      7.44 o 
   0  -6  15        0.22        5.29      4.12 o 
   1  -6  15       28.69       36.39      8.94 o 
   2  -6  15      126.46      136.40     15.58 o 
  -1  -5  15        1.38        4.29      3.87 o 
   0  -5  15       81.05       85.24      7.44 o 
   1  -5  15        0.03       -1.14      3.55 o 
   2  -5  15       34.52       35.38      6.00 o 
   3  -5  15        0.01        1.76      4.56 o 
  -2  -4  15       52.59       76.03      9.48 o 
  -1  -4  15       10.79       20.59      4.62 o 
   0  -4  15      141.74      154.25      9.02 o 
   1  -4  15        7.71        5.01      3.77 o 
   2  -4  15       84.70       98.18      8.50 o 
   3  -4  15       22.93       31.73      5.80 o 
  -4  -3  15        2.17        3.89      3.80 o 
  -3  -3  15        0.31        0.48      3.26 o 
  -2  -3  15        6.90        5.47      4.81 o 
  -1  -3  15       79.15       71.69      9.48 o 
   0  -3  15        9.81        9.70      6.52 o 
   1  -3  15        8.83        7.11      3.96 o 
   2  -3  15       15.93       15.14      4.85 o 
   3  -3  15       14.22       10.62      4.67 o 
  -4  -2  15        0.04        5.27      3.46 o 
  -3  -2  15       17.72       17.31      3.35 o 
  -2  -2  15       79.87       99.37      6.67 o 
  -1  -2  15        8.80        9.18      2.74 o 
   0  -2  15       10.67       12.02      4.04 o 
   1  -2  15        1.44        1.24      3.59 o 
   2  -2  15       70.77       62.13      6.69 o 
   3  -2  15        0.18       -0.18      3.84 o 
  -5  -1  15        3.88       -1.56      3.71 o 
  -4  -1  15        3.40        8.31      3.53 o 
  -3  -1  15        5.22        5.20      2.63 o 
  -2  -1  15        9.55        8.57      2.77 o 
  -1  -1  15        2.22        5.05      2.57 o 
   0  -1  15       86.86       89.71      5.42 o 
   1  -1  15        8.35        8.38      2.62 o 
   2  -1  15       10.51        8.19      3.85 o 
   3  -1  15       23.46       28.46     15.13 o 
  -5   0  15        1.86       -5.65      3.77 o 
  -4   0  15        3.27       11.64      3.29 o 
  -3   0  15       33.58       37.09      5.93 o 
  -2   0  15        0.05        2.72      2.55 o 
  -1   0  15        6.73        4.79      2.69 o 
   0   0  15       33.52       37.37      6.55 o 
   1   0  15        9.09        4.65      2.44 o 
   2   0  15       21.08       26.23      3.45 o 
   3   0  15        0.19       -3.54      2.53 o 
  -4   1  15        2.71        5.28      3.16 o 
  -3   1  15        7.60        5.17      2.92 o 
  -2   1  15       37.61       37.57      4.14 o 
  -1   1  15        0.23       -1.13      2.66 o 
   0   1  15        0.10        0.80      2.75 o 
   1   1  15       21.97       27.07      3.99 o 
   2   1  15       21.14       21.14      3.46 o 
  -4   2  15        0.64        3.99      3.24 o 
  -3   2  15        3.54        2.40      2.95 o 
  -2   2  15        1.79        0.73      2.64 o 
  -1   2  15        0.45       -0.65      2.83 o 
   0   2  15       16.01       22.00      4.49 o 
   1   2  15        2.87        3.49      3.11 o 
   2   2  15       20.29       25.73      4.39 o 
  -4   3  15        1.86       -2.45      3.41 o 
  -3   3  15        0.44        2.94      3.18 o 
  -2   3  15        0.11       -2.06      3.09 o 
  -1   3  15        9.01        4.57      3.25 o 
   0   3  15       40.11       44.33      4.84 o 
   1   3  15       81.75      112.07      7.11 o 
  -3   4  15        9.66       11.08      3.90 o 
  -2   4  15       43.99       49.17      6.19 o 
  -1   4  15       73.14       87.82      6.54 o 
   0   4  15       15.44       22.86      4.30 o 
  -1  -5  16       13.79       19.44      5.22 o 
   0  -5  16       69.17       78.04      8.58 o 
   1  -5  16        0.01        0.31      4.18 o 
  -1  -4  16        5.83       -0.89      5.50 o 
   0  -4  16      107.08      129.10      8.87 o 
   1  -4  16        0.33       -0.59      4.03 o 
   2  -4  16       34.27       38.65      6.51 o 
  -2  -3  16      133.42      164.35     13.43 o 
  -1  -3  16        0.12       -4.21      4.94 o 
   0  -3  16        2.07       -0.21      3.84 o 
   1  -3  16       58.44       64.63      7.28 o 
   2  -3  16        0.48        0.86      4.40 o 
  -3  -2  16        0.21        0.15      2.74 o 
  -2  -2  16        0.21       -2.08      2.58 o 
  -1  -2  16       50.02       48.14      8.50 o 
   0  -2  16        5.35       11.89      6.22 o 
   1  -2  16        0.00       -2.04      3.54 o 
   2  -2  16       23.29       37.52      6.18 o 
  -3  -1  16       36.75       43.37      4.60 o 
  -2  -1  16        0.82        1.39      2.92 o 
  -1  -1  16       24.74       24.72      3.70 o 
   0  -1  16       15.43       13.76      3.40 o 
   1  -1  16        0.02       -3.24      3.96 o 
   2  -1  16       13.54        2.40      5.91 o 
  -3   0  16       10.12       14.38      3.70 o 
  -2   0  16       22.78       36.62      4.34 o 
  -1   0  16        2.27        6.09      2.91 o 
   0   0  16        3.57        5.70      3.17 o 
   1   0  16       11.63       16.68      5.35 o 
  -3   1  16        1.08        0.60      3.26 o 
  -2   1  16        0.56       -1.54      2.97 o 
  -1   1  16       16.27       22.24      3.98 o 
   0   1  16       39.91       31.41      4.70 o 
   1   1  16        9.70       18.83      4.07 o 
  -3   2  16        6.60        6.85      3.80 o 
  -2   2  16        3.59        4.34      3.51 o 
  -1   2  16        3.68        6.22      3.57 o 
   0   2  16        0.21        3.93      3.33 o 
  -1  -2  17        0.05        3.33      6.16 o 
  -1  -1  17       33.74       40.61      9.23 o 
                                                 
